# Supplementary material for: DNMT3A dysfunction promotes neuroinflammation and exacerbates acute ischemic stroke
Source: MedComm (2020). 2024 Jul 14;5(7):e652. doi: 10.1002/mco2.652 (PMC11246610; doi:10.1002/mco2.652)
Supplement: Supplementary file 2 — Supporting Information [file MCO2-5-e652-s002.xlsx]

## Sheet: Table S1
Table S1. The primer sequence used in the RT-qPCR experiments.
	Gene symbol	3'-Forward primer	5'-Reverse primer
	Il11	GCGCTGTTCTCCTAACCCG	GAGTCCAGACTGTGATCTCCG
	Il6	CCAAGAGGTGAGTGCTTCCC	CTGTTGTTCAGACTCTCTCCCT
	Il1β	GCAACTGTTCCTGAACTCAACT	ATCTTTTGGGGTCCGTCAACT
	Cxcl1	CTGGGATTCACCTCAAGAACATC	CAGGGTCAAGGCAAGCCTC
	Cxcl2	CCAACCACCAGGCTACAGG	GCGTCACACTCAAGCTCTG
	Cxcr2	ATGCCCTCTATTCTGCCAGAT	GTGCTCCGGTTGTATAAGATGAC
	Ccl7	GCTGCTTTCAGCATCCAAGTG	CCAGGGACACCGACTACTG
	Ccl6	GCTGGCCTCATACAAGAAATGG	GCTTAGGCACCTCTGAACTCTC
	Ccl2	TTAAAAACCTGGATCGGAACCAA	GCATTAGCTTCAGATTTACGGGT
	S100a8	AAATCACCATGCCCTCTACAAG	CCCACTTTTATCACCATCGCAA
	S100a9	ATACTCTAGGAAGGAAGGACACC	TCCATGATGTCATTTATGAGGGC
	Sell	TACATTGCCCAAAAGCCCTTAT	CATCGTTCCATTTCCCAGAGTC
	Thbs1	CCTGCCAGGGAAGCAACAA	ACAGTCTATGTAGAGTTGAGCCC
	Itgb7	ACCTGAGCTACTCAATGAAGGA	CACCGTTTTGTCCACGAAGG
	H2-Ab1	CATCTGAGGGAGATTAGCCGT	AGCAGTTCAGGAGTGATGCG

## Sheet: Table S2
Table S2.The informations of key antibodies and reagents.
	Antibodies and reagents	Source	Identifier
	Antibodies
	DNMT3a, primary antibody	Abcam	ab2850
	GAPDH, primary antibody	ZSGB-BIO	TA-08
	Zombie UV™ Fixable Viability Kit	Biolegend	423108
	CD45-APC/Cy7, primary antibody	Biolegend	103116
	F4/80-FITC, primary antibody	Biolegend	123108
	CD11b-PE/Cy7, primary antibody	Biolegend	101216
	Ly-6G-PE, primary antibody	Biolegend	127608
	CXCR2 primary antibody	Bioss	bs-4836R
	Donkey anti-Rabbit labeled with Alexa Fluor Plus 594, second antibody	Invitrogen	A32754
	Regents
	RG108	Selleck Chemicals	S2821
	TTC Solution, 2%	Soliarbo	G3005
	MethylFlash Global DNA Methylation (5-mC) ELISA Easy Kit(Colorimetric)	Epigentek	P-1030-96
	EASYspin tissue/cell total RNA extraction kit	Aidlab Biotechnologies, Ltd.	RN2802
	5X All-In-One RT MasterMix	Applied Biological Materials Inc	G490
	SYBR Green PCR Kit	Thermo Fisher	A25741
	IL-6 ELISA Kit	Abcam	ab222503

## Sheet: Table S3
Table S3 The differential expression gene (DEGs) in vehicle and RG108 groups (up-regulated)
Row.names	baseMean	log2FoldChange	lfcSE	stat	pvalue	padj	V1.x	V2.x	V3.x	RG1.x	RG2.x	RG3.x	V1.y	V2.y	V3.y	RG1.y	RG2.y	RG3.y	pvalue_10	Group			filter criteria:
1700056E22Rik	19.6463	1.65245	0.76608	2.15703	0.0310037	0.146503	16.8734	8.10582	3.45556	19.0219	17.1338	53.2872	17	8	3	18	16	71	1.50859	up-regulated1			readcount ≠ 0
1810011H11Rik	36.4304	1.12661	0.530851	2.12226	0.0338156	0.154917	15.8809	18.2381	34.5556	51.7819	69.6062	28.5199	16	18	30	49	65	38	1.47088	up-regulated1			FC>=1
1810011O10Rik	151.632	1.23715	0.267595	4.62323	3.78e-06	0.000170454	89.33	93.2169	88.6928	151.119	242.015	245.421	90	92	77	143	226	327	5.42272	up-regulated1			p<=0.05
2200002D01Rik	27.1563	1.39519	0.519356	2.68639	0.00722294	0.0559764	11.9107	19.2513	13.8222	32.76	36.4094	48.784	12	19	12	31	34	65	2.14129	up-regulated1
2610305D13Rik	66.6503	1.26186	0.372864	3.38423	0.000713783	0.0101168	31.7618	52.6878	33.4038	84.5419	78.1731	119.333	32	52	29	80	73	159	3.14643	up-regulated1
2810417H13Rik	67.0489	2.97578	0.625187	4.75983	1.94e-06	0.000103442	3.97022	14.1852	27.6445	40.1574	139.212	177.123	4	14	24	38	130	236	5.71274	up-regulated
4930486L24Rik	63.3099	1.20632	0.404537	2.98198	0.00286389	0.0289754	44.665	41.5423	28.7963	81.3716	58.8975	124.587	45	41	25	77	55	166	2.54304	up-regulated1
A630033H20Rik	50.8255	1.20107	0.465082	2.58248	0.00980933	0.0692098	13.8958	48.6349	29.9482	69.7471	70.6771	72.0502	14	48	26	66	66	96	2.00836	up-regulated1
AA467197	74.5894	1.26755	0.478674	2.64804	0.00809588	0.0605751	43.6724	65.8598	21.8852	71.8607	73.8896	170.369	44	65	19	68	69	227	2.09174	up-regulated1
AB124611	167.635	1.08301	0.336483	3.21861	0.00128813	0.0159007	118.114	138.812	65.6557	212.412	156.346	314.469	119	137	57	201	146	419	2.89004	up-regulated1
Abcc3	594.876	1.16769	0.281488	4.14829	3.35e-05	0.000936563	280.893	477.23	342.101	575.942	653.227	1239.86	283	471	297	545	610	1652	4.475	up-regulated1
Acap1	26.9805	1.37162	0.562136	2.44002	0.0146864	0.0911113	19.8511	18.2381	6.91112	32.76	35.3385	48.784	20	18	6	31	33	65	1.83308	up-regulated1
Acp5	58.955	1.88373	0.589796	3.19387	0.00140378	0.0169683	23.8213	44.582	6.91112	54.9523	69.6062	153.857	24	44	6	52	65	205	2.8527	up-regulated1
Acpp	82.6271	1.32258	0.330404	4.00291	6.26e-05	0.00150462	43.6724	58.7672	39.163	90.8826	127.433	135.845	44	58	34	86	119	181	4.20365	up-regulated1
Acvrl1	3472.86	1.11665	0.224315	4.97805	6.42e-07	4.55e-05	2430.77	2470.25	1675.95	3475.73	4050.01	6734.45	2449	2438	1455	3289	3782	8973	6.19227	up-regulated1
Ada	129.657	1.20816	0.317283	3.80782	0.000140197	0.00283153	54.5905	82.0714	99.0594	129.983	186.33	225.908	55	81	86	123	174	301	3.85326	up-regulated1
Adam8	2455.78	1.40252	0.480535	2.91866	0.00351545	0.0336743	1504.71	1882.58	656.557	2884.99	2838.86	4966.96	1516	1858	570	2730	2651	6618	2.45402	up-regulated1
Adamts12	27.2698	1.27262	0.535235	2.37768	0.0174217	0.101372	17.866	16.2116	13.8222	23.249	48.1889	44.2809	18	16	12	22	45	59	1.75891	up-regulated1
Adamts4	2109.12	1.01972	0.408313	2.49739	0.012511	0.0814539	1845.16	1550.24	784.413	2243.53	2455.49	3775.88	1859	1530	681	2123	2293	5031	1.90271	up-regulated1
Adamts9	2477.65	1.45514	0.537758	2.70594	0.00681109	0.0538699	1703.22	1638.39	631.216	3002.3	2367.68	5523.1	1716	1617	548	2841	2211	7359	2.16678	up-regulated1
Adcy4	1029.3	1.0958	0.247026	4.43597	9.17e-06	0.00034704	753.349	721.418	494.145	972.232	1224	2010.65	759	712	429	920	1143	2679	5.03783	up-regulated1
Adgra2	2608.33	1.19221	0.202548	5.88603	3.96e-09	9.44e-07	1571.21	1779.23	1414.48	2662.01	3227.59	4995.48	1583	1756	1228	2519	3014	6656	8.40275	up-regulated1
Adgre1	1206.86	1.10136	0.233603	4.71466	2.42e-06	0.00012271	519.106	1022.35	761.375	1337.88	1496	2104.47	523	1009	661	1266	1397	2804	5.61599	up-regulated1
Adgre5	1259.67	1.17894	0.189775	6.21231	5.22e-10	2.46e-07	736.476	827.806	752.161	1266.02	1741.23	2234.31	742	817	653	1198	1626	2977	9.28223	up-regulated1
Adora3	38.3091	1.09632	0.483708	2.26648	0.023422	0.123388	16.8734	35.4629	20.7334	43.3277	70.6771	42.7798	17	35	18	41	66	57	1.63038	up-regulated1
Aebp1	2152	1.03352	0.218427	4.73163	2.23e-06	0.000115818	1245.66	1645.48	1347.67	2141.02	2407.3	4124.88	1255	1624	1170	2026	2248	5496	5.65223	up-regulated1
Agpat2	141.834	1.11081	0.36773	3.02071	0.00252184	0.0264158	70.4714	146.918	51.8334	183.879	158.488	239.417	71	145	45	174	148	319	2.59828	up-regulated1
Ahnak	5690.07	1.10973	0.469731	2.36248	0.018153	0.10417	4032.75	3817.84	2960.26	5535.38	5158.35	12635.8	4063	3768	2570	5238	4817	16836	1.74105	up-regulated1
Ajuba	307.688	1.15069	0.248176	4.6366	3.54e-06	0.000162544	195.533	224.936	153.197	352.963	349.102	570.398	197	222	133	334	326	760	5.45076	up-regulated1
Akap12	7126.49	1.31822	0.542627	2.42933	0.0151266	0.0927411	4979.65	4608.16	2651.57	7410.1	6217.44	16892	5017	4548	2302	7012	5806	22507	1.82026	up-regulated1
Akr1b8	216.038	1.39602	0.311757	4.47791	7.54e-06	0.000297357	116.129	159.077	81.7816	217.696	286.992	434.553	117	157	71	206	268	579	5.12275	up-regulated1
Aldh1a2	2996.97	1.50744	0.416363	3.62051	0.000294024	0.00510193	1900.74	1700.19	1078.14	3290.8	3439.62	6572.33	1915	1678	936	3114	3212	8757	3.53162	up-regulated1
Aldh1a3	147.828	2.19568	0.399022	5.50264	3.74e-08	5.4e-06	41.6873	87.1375	29.9482	159.573	224.882	343.74	42	86	26	151	210	458	7.42695	up-regulated
Alpl	394.854	1.22672	0.30397	4.03566	5.44e-05	0.00136216	168.734	295.862	245.345	313.862	563.275	782.045	170	292	213	297	526	1042	4.26402	up-regulated1
Alx4	252.84	1.10035	0.283013	3.88799	0.000101078	0.00219656	198.511	142.865	141.678	273.705	263.433	496.846	200	141	123	259	246	662	3.99534	up-regulated1
Angpt2	526.56	1.63379	0.313307	5.21466	1.84e-07	1.64e-05	354.342	281.677	133.615	674.222	596.472	1119.03	357	278	116	638	557	1491	6.73483	up-regulated1
Angptl2	273.385	1.73434	0.333992	5.19274	2.07e-07	1.77e-05	114.144	147.931	117.489	237.774	343.747	679.224	115	146	102	225	321	905	6.68357	up-regulated1
Anpep	635.861	1.14	0.214323	5.31905	1.04e-07	1.11e-05	359.305	466.084	366.29	735.515	716.408	1171.57	362	460	318	696	669	1561	6.98168	up-regulated1
Antxr2	293.511	1.07675	0.247917	4.34321	1.4e-05	0.000478486	189.578	233.042	143.982	350.849	328.755	514.859	191	230	125	332	307	686	4.85259	up-regulated1
Anxa1	374.04	1.78399	0.251532	7.09251	1.32e-12	3.52e-09	163.772	207.712	133.615	419.539	552.566	767.035	165	205	116	397	516	1022	11.8804	up-regulated1
Anxa2	3758.87	1.67268	0.433434	3.85914	0.000113789	0.00241064	1898.76	2453.02	1033.21	4445.85	4795.33	7927.03	1913	2421	897	4207	4478	10562	3.9439	up-regulated1
Anxa3	1854.83	1.04649	0.17008	6.15291	7.61e-10	3.03e-07	1075.93	1427.64	1127.67	2045.92	2413.73	3038.12	1084	1409	979	1936	2254	4048	9.11876	up-regulated1
Apln	1893.38	1.54063	0.451334	3.41351	0.000641309	0.00930362	1070.97	1160.14	674.986	2035.35	2063.56	4355.29	1079	1145	586	1926	1927	5803	3.19293	up-regulated1
Apol11b	45.9096	1.74248	0.701152	2.48516	0.0129491	0.0833575	21.8362	32.4233	9.21483	33.8168	23.559	154.608	22	32	8	32	22	206	1.88776	up-regulated1
Aqp1	288.971	1.64624	0.276991	5.94331	2.79e-09	7.1e-07	117.122	196.566	105.971	488.23	314.834	511.106	118	194	92	462	294	681	8.55389	up-regulated1
Arg1	109.095	2.62224	1.15285	2.27458	0.0229314	0.121733	10.9181	77.0052	3.45556	190.219	117.795	255.178	11	76	3	180	110	340	1.63957	up-regulated
Arhgap9	193.846	1.01659	0.269495	3.77219	0.000161819	0.00318781	96.2778	160.09	129.008	228.263	218.456	330.981	97	158	112	216	204	441	3.79097	up-regulated1
Arhgdib	1270.22	1.09237	0.200153	5.45768	4.82e-08	6.49e-06	726.55	1009.17	698.024	1369.58	1608.44	2209.54	732	996	606	1296	1502	2944	7.31661	up-regulated1
Atf3	1706.2	1.69456	0.469152	3.61197	0.000303879	0.00519415	1028.29	986.883	400.845	1850.41	2693.22	3277.54	1036	974	348	1751	2515	4367	3.5173	up-regulated1
Atp8b1	675.99	1.20171	0.224429	5.35451	8.58e-08	9.88e-06	448.635	524.852	254.56	918.337	954.14	955.416	452	518	221	869	891	1273	7.06657	up-regulated1
Atp8b4	44.6123	2.73772	0.712206	3.844	0.000121045	0.002521	0.992555	20.2645	13.8222	35.9303	65.3227	131.342	1	20	12	34	61	175	3.91705	up-regulated
Aunip	13.4242	2.16018	0.78952	2.73607	0.00621782	0.050705	3.97022	5.06613	5.75927	10.5677	28.9133	26.2683	4	5	5	10	27	35	2.20636	up-regulated
Aurkb	43.8433	1.48937	0.523697	2.84395	0.00445573	0.0396682	10.9181	28.3704	29.9482	38.0439	94.2361	61.5429	11	28	26	36	88	82	2.35108	up-regulated1
Avpr1a	122.691	1.58844	0.452966	3.50675	0.000453608	0.00710165	76.4267	84.0978	23.0371	153.232	115.653	283.698	77	83	20	145	108	378	3.34332	up-regulated1
B3gnt3	724.386	1.32555	0.275068	4.81901	1.44e-06	8.5e-05	486.352	480.27	272.989	679.506	958.424	1468.77	490	474	237	643	895	1957	5.84081	up-regulated1
B430306N03Rik	98.1211	1.40732	0.384804	3.65723	0.000254952	0.00456235	35.732	84.0978	41.4667	109.905	130.645	186.88	36	83	36	104	122	249	3.59354	up-regulated1
Batf	43.1054	1.14502	0.440751	2.59789	0.00937984	0.0670182	38.7096	24.3174	17.2778	51.7819	64.2519	62.2934	39	24	15	49	60	83	2.0278	up-regulated1
Baz1a	584.044	1.02439	0.202287	5.06403	4.1e-07	3.22e-05	446.65	423.529	284.508	662.598	772.093	914.888	450	418	247	627	721	1219	6.38671	up-regulated1
Bcas1	6558.57	1.18937	0.18182	6.54145	6.09e-11	3.9e-08	3733.99	5228.25	3032.83	8027.26	8947.07	10382	3762	5160	2633	7596	8355	13833	10.2152	up-regulated1
Bche	376.302	1.24273	0.263577	4.71486	2.42e-06	0.00012271	151.861	317.14	201.574	425.88	630.739	530.62	153	313	175	403	589	707	5.61641	up-regulated1
Bcl3	644.452	1.09497	0.24648	4.44244	8.89e-06	0.000339172	548.883	425.555	258.015	701.698	908.093	1024.46	553	420	224	664	848	1365	5.05088	up-regulated1
Bdkrb2	396.792	1.65539	0.540306	3.0638	0.00218543	0.023714	136.973	319.166	117.489	394.177	583.621	829.328	138	315	102	373	545	1105	2.66046	up-regulated1
Bgn	2016.06	1.48522	0.216832	6.84964	7.4e-12	8.75e-09	1007.44	1212.83	964.102	2157.93	2529.38	4224.7	1015	1197	837	2042	2362	5629	11.1306	up-regulated1
Bst1	186.466	1.51578	0.339932	4.45908	8.23e-06	0.000319977	98.263	131.72	59.8964	239.888	192.756	396.276	99	130	52	227	180	528	5.08454	up-regulated1
Btc	77.7454	1.21506	0.34395	3.53266	0.000411404	0.00658514	58.5608	52.6878	28.7963	104.621	109.228	112.578	59	52	25	99	102	150	3.38573	up-regulated1
Bub1	29.7216	1.72538	0.665562	2.59236	0.00953201	0.0677164	9.92555	12.1587	19.5815	12.6813	55.685	68.2976	10	12	17	12	52	91	2.02082	up-regulated1
C130050O18Rik	35.6192	1.4534	0.509206	2.85425	0.00431389	0.0389027	13.8958	28.3704	14.9741	52.8387	35.3385	68.2976	14	28	13	50	33	91	2.36513	up-regulated1
C1s1	278.214	1.32703	0.216149	6.13942	8.28e-10	3.16e-07	126.054	169.209	180.841	467.094	344.818	381.266	127	167	157	442	322	508	9.08185	up-regulated1
C3	407.424	1.65721	0.541015	3.06316	0.00219015	0.023733	135.98	330.312	122.097	717.55	386.582	752.024	137	326	106	679	361	1002	2.65953	up-regulated1
C3ar1	2338.84	1.17212	0.402684	2.91076	0.00360553	0.0344137	1396.53	1925.13	991.746	2367.17	2796.03	4556.43	1407	1900	861	2240	2611	6071	2.44303	up-regulated1
C5ar1	1116.5	1.22779	0.258108	4.75688	1.97e-06	0.000104615	683.87	870.362	450.375	1177.25	1305.38	2211.79	689	859	391	1114	1219	2947	5.70639	up-regulated1
Calcrl	843.38	1.27837	0.240484	5.31581	1.06e-07	1.11e-05	522.084	622.121	332.886	924.678	1094.42	1564.09	526	614	289	875	1022	2084	6.97395	up-regulated1
Cald1	3477.07	1.20261	0.204994	5.86656	4.45e-09	1.03e-06	2218.36	2429.72	1671.34	3751.55	4198.86	6592.6	2235	2398	1451	3550	3921	8784	8.35172	up-regulated1
Capg	1378.38	1.16266	0.247817	4.6916	2.71e-06	0.000135252	851.612	1043.62	658.86	1324.14	1610.58	2781.44	858	1030	572	1253	1504	3706	5.56691	up-regulated1
Car13	386.845	1.36465	0.209917	6.50093	7.98e-11	4.57e-08	245.161	231.016	172.778	438.561	598.613	634.943	247	228	150	415	559	846	10.0979	up-regulated1
Card14	54.6793	1.03671	0.398119	2.60402	0.00921387	0.0660857	35.732	48.6349	23.0371	66.5768	68.5353	85.5597	36	48	20	63	64	114	2.03556	up-regulated1
Casc5	16.8317	1.73698	0.833782	2.08325	0.037228	0.166085	0.992555	13.172	9.21483	12.6813	36.4094	28.5199	1	13	8	12	34	38	1.42913	up-regulated1
Casp12	162.288	1.30201	0.245684	5.29952	1.16e-07	1.19e-05	70.4714	101.323	109.426	246.228	232.378	213.899	71	100	95	233	217	285	6.93513	up-regulated1
Casp8	486.274	1.16402	0.273594	4.25456	2.09e-05	0.000650738	184.615	413.397	302.938	559.034	582.55	875.11	186	408	263	529	544	1166	4.67889	up-regulated1
Casr	62.498	1.22273	0.421589	2.90028	0.00372828	0.0352557	34.7394	54.7143	23.0371	72.9174	71.7479	117.832	35	54	20	69	67	157	2.42849	up-regulated1
Cav1	1326.36	1.10568	0.231292	4.78048	1.75e-06	9.54e-05	782.133	1057.81	685.353	1249.11	1719.81	2463.97	788	1044	595	1182	1606	3283	5.75726	up-regulated1
Cbr2	155.764	1.14507	0.428646	2.67135	0.00755461	0.0577136	60.5459	147.931	82.9335	103.564	190.614	348.993	61	146	72	98	178	465	2.12179	up-regulated1
Ccdc69	34.4927	1.14338	0.541373	2.11199	0.034687	0.157513	11.9107	27.3571	25.3408	26.4194	66.3936	49.5345	12	27	22	25	62	66	1.45983	up-regulated1
Ccl11	265.959	1.60844	0.354251	4.5404	5.61e-06	0.000233574	182.63	159.077	51.8334	337.111	378.015	487.09	184	157	45	319	353	649	5.25067	up-regulated1
Ccl2	653.473	1.90285	0.541747	3.51244	0.000444019	0.00699941	335.484	286.743	205.03	430.107	1158.68	1504.8	338	283	178	407	1082	2005	3.3526	up-regulated1
Ccl4	266.097	1.22113	0.323979	3.76917	0.000163791	0.00321479	142.928	166.169	170.474	177.538	501.165	438.306	144	164	148	168	468	584	3.78571	up-regulated1
Ccl5	65.6263	1.5445	0.486907	3.17206	0.00151363	0.0179573	16.8734	32.4233	51.8334	88.769	56.7558	147.103	17	32	45	84	53	196	2.81998	up-regulated1
Ccl6	527.348	1.95268	0.295097	6.61707	3.66e-11	2.79e-08	208.437	213.791	228.067	479.776	707.841	1326.17	210	211	198	454	661	1767	10.4361	up-regulated1
Ccl7	268.809	2.38853	0.39657	6.02297	1.71e-09	4.81e-07	74.4416	118.548	65.6557	175.425	495.81	682.976	75	117	57	166	463	910	8.76637	up-regulated
Ccl9	1361.41	1.35539	0.438423	3.09151	0.00199143	0.0221031	859.553	921.023	514.879	1423.48	1491.71	2957.81	866	909	447	1347	1393	3941	2.70084	up-regulated1
Ccna2	93.5586	1.11101	0.334863	3.31782	0.000907236	0.0121898	53.598	49.6481	74.8705	87.7123	149.921	145.602	54	49	65	83	140	194	3.04228	up-regulated1
Ccnb1	26.3313	2.0472	0.898142	2.27937	0.0226448	0.120721	1.98511	16.2116	12.6704	4.2271	69.6062	53.2872	2	16	11	4	65	71	1.64503	up-regulated
Ccr1	386.827	1.08241	0.311107	3.47923	0.000502858	0.00775249	302.729	308.021	133.615	486.116	373.732	716.75	305	304	116	460	349	955	3.29855	up-regulated1
Ccr2	275.424	3.09913	0.662362	4.6789	2.88e-06	0.000140405	24.8139	106.389	41.4667	342.395	430.488	706.993	25	105	36	324	402	942	5.53997	up-regulated
Ccr5	781.973	1.09014	0.215916	5.04889	4.44e-07	3.44e-05	377.171	668.73	453.83	860.214	1126.55	1205.34	380	660	394	814	1052	1606	6.35223	up-regulated1
Cd14	3084.68	1.22844	0.455681	2.69582	0.00702146	0.0550174	2043.67	2483.42	1009.02	3680.75	3180.47	6110.76	2059	2451	876	3483	2970	8142	2.15357	up-regulated1
Cd151	2750.39	1.05942	0.183054	5.78747	7.15e-09	1.57e-06	1604.96	2089.27	1657.52	2863.86	3523.14	4763.57	1617	2062	1439	2710	3290	6347	8.14597	up-regulated1
Cd209f	27.7321	2.43553	0.634201	3.84032	0.000122873	0.00254558	5.95533	13.172	6.91112	33.8168	29.9842	76.5534	6	13	6	32	28	102	3.91054	up-regulated
Cd244	159.854	1.07385	0.270738	3.96637	7.3e-05	0.00168653	130.025	98.283	80.6298	188.106	194.897	267.186	131	97	70	178	182	356	4.13683	up-regulated1
Cd24a	382.16	1.0935	0.291961	3.74535	0.00018014	0.00346769	288.834	310.047	132.463	518.876	397.291	645.45	291	306	115	491	371	860	3.74439	up-regulated1
Cd300a	149.872	1.74413	0.367127	4.75076	2.03e-06	0.000106791	52.6054	83.0846	71.4149	116.245	251.653	324.226	53	82	62	110	235	432	5.69324	up-regulated1
Cd300lb	85.9535	2.0445	0.404671	5.05225	4.37e-07	3.39e-05	16.8734	51.6746	32.2519	115.188	126.362	173.371	17	51	28	109	118	231	6.35987	up-regulated
Cd300ld	169.832	1.79261	0.402294	4.45597	8.35e-06	0.000322309	45.6575	129.693	52.9853	193.39	207.748	389.522	46	128	46	183	194	519	5.07823	up-regulated1
Cd36	565.78	1.57059	0.489859	3.20621	0.00134496	0.0164686	169.727	428.595	256.863	570.658	786.015	1182.82	171	423	223	540	734	1576	2.87129	up-regulated1
Cd40	44.2651	1.24578	0.426499	2.92094	0.00348972	0.033508	34.7394	25.3307	18.4297	52.8387	74.9605	59.2913	35	25	16	50	70	79	2.45721	up-regulated1
Cd44	2189.04	1.37791	0.483269	2.85123	0.00435498	0.0391631	1012.41	1907.91	729.124	2696.89	2587.21	4200.68	1020	1883	633	2552	2416	5597	2.36101	up-regulated1
Cd48	165.703	1.19019	0.284652	4.18121	2.9e-05	0.000837373	90.3225	138.812	73.7187	192.333	228.094	270.939	91	137	64	182	213	361	4.53766	up-regulated1
Cd53	1347.38	1.07441	0.219669	4.89102	1e-06	6.45e-05	836.724	1088.21	678.442	1520.7	1491.71	2468.47	843	1074	589	1439	1393	3289	5.99863	up-regulated1
Cd5l	62.4004	1.77428	0.618946	2.86661	0.0041489	0.0380336	5.95533	46.6084	32.2519	40.1574	141.354	108.075	6	46	28	38	132	144	2.38207	up-regulated1
Cd68	2260.65	1.02329	0.200682	5.09903	3.41e-07	2.72e-05	1318.11	1762	1393.74	2295.31	2710.36	4084.35	1328	1739	1210	2172	2531	5442	6.46675	up-regulated1
Cd72	701.817	1.01943	0.227811	4.47491	7.64e-06	0.000300818	369.23	627.187	395.086	789.41	844.912	1185.08	372	619	343	747	789	1579	5.11666	up-regulated1
Cd74	1276.93	1.68259	0.536986	3.1334	0.00172794	0.0199529	395.037	781.198	643.886	1143.43	1512.06	3185.97	398	771	559	1082	1412	4245	2.76247	up-regulated1
Cd93	3658.86	1.4389	0.475423	3.02657	0.00247344	0.0260109	2382.13	2496.59	1036.67	4003.06	4250.26	7784.43	2400	2464	900	3788	3969	10372	2.6067	up-regulated1
Cdc6	81.6997	1.38614	0.566053	2.44877	0.0143343	0.0896254	10.9181	61.8068	63.352	58.1226	111.37	184.629	11	61	55	55	104	246	1.84362	up-regulated1
Cdca2	30.7507	1.54061	0.639776	2.40805	0.016038	0.0959527	3.97022	18.2381	25.3408	30.6465	41.7637	64.545	4	18	22	29	39	86	1.79485	up-regulated1
Cdca5	30.8439	2.28834	0.530895	4.31034	1.63e-05	0.000537165	7.94044	12.1587	11.5185	39.1007	46.0472	68.2976	8	12	10	37	43	91	4.78781	up-regulated
Cdca7	234.52	1.11329	0.245009	4.54387	5.52e-06	0.000231359	119.107	193.526	132.463	310.692	273.07	378.264	120	191	115	294	255	504	5.25781	up-regulated1
Cdca7l	43.0894	1.20436	0.480474	2.5066	0.0121898	0.0801113	21.8362	31.41	25.3408	45.4413	40.6928	93.8154	22	31	22	43	38	125	1.914	up-regulated1
Cdh1	540.829	1.42258	0.219076	6.49352	8.39e-11	4.63e-08	313.647	336.391	231.523	576.999	823.495	962.921	316	332	201	546	769	1283	10.0765	up-regulated1
Cdh5	3043.08	1.35504	0.216448	6.26036	3.84e-10	1.86e-07	1741.93	2079.14	1310.81	3416.55	3692.34	6017.7	1755	2052	1138	3233	3448	8018	9.41556	up-regulated1
Cdk1	55.4554	1.37473	0.595671	2.30786	0.0210068	0.114906	15.8809	35.4629	41.4667	21.1355	124.22	94.5659	16	35	36	20	116	126	1.67764	up-regulated1
Ceacam1	520.442	1.32627	0.245614	5.39981	6.67e-08	8.22e-06	342.432	312.074	236.13	601.305	581.479	1049.23	345	308	205	569	543	1398	7.17579	up-regulated1
Cenpf	38.7463	1.56784	0.541432	2.89572	0.00378286	0.035639	22.8288	16.2116	19.5815	25.3626	89.9526	58.5408	23	16	17	24	84	78	2.42218	up-regulated1
Cep55	24.592	1.61539	0.642263	2.51516	0.0118978	0.0790359	18.8585	8.10582	9.21483	19.0219	57.8267	34.5241	19	8	8	18	54	46	1.92453	up-regulated1
Ces2g	63.6801	1.60842	0.366343	4.39048	1.13e-05	0.000408948	37.7171	32.4233	24.1889	82.4284	86.74	118.583	38	32	21	78	81	158	4.94654	up-regulated1
Cfp	361.404	1.03046	0.217945	4.72805	2.27e-06	0.000117494	213.399	258.373	241.889	379.382	448.692	626.687	215	255	210	359	419	835	5.64458	up-regulated1
Cgnl1	2307.76	1.1337	0.209856	5.40228	6.58e-08	8.17e-06	1627.79	1586.71	1120.75	2400.99	2827.08	4283.24	1640	1566	973	2272	2640	5707	7.18179	up-regulated1
Chil3	392.672	2.79139	0.825939	3.37966	0.00072576	0.0102593	53.598	171.235	72.5668	398.404	291.275	1368.95	54	169	63	377	272	1824	3.13921	up-regulated
Ciita	76.4813	1.11362	0.408073	2.72898	0.00635303	0.0514196	28.7841	64.8465	51.8334	70.8039	98.5195	144.1	29	64	45	67	92	192	2.19702	up-regulated1
Ckap2l	55.1127	1.23222	0.462057	2.66681	0.00765739	0.0582893	23.8213	40.5291	34.5556	38.0439	100.661	93.0649	24	40	30	36	94	124	2.11592	up-regulated1
Clcf1	437.238	1.64627	0.561202	2.93348	0.00335189	0.0324962	150.868	375.907	108.274	525.217	643.59	819.571	152	371	94	497	601	1092	2.47471	up-regulated1
Clec12a	27.4333	1.87357	0.609943	3.07171	0.00212834	0.0231934	7.94044	18.2381	9.21483	33.8168	27.8425	67.5471	8	18	8	32	26	90	2.67196	up-regulated1
Clec4a1	66.9942	1.31311	0.507511	2.58735	0.00967163	0.0685099	19.8511	56.7407	39.163	65.52	57.8267	162.864	20	56	34	62	54	217	2.0145	up-regulated1
Clec4a2	71.9724	1.23627	0.461701	2.67764	0.00741437	0.0568719	17.866	62.8201	48.3779	82.4284	79.244	141.098	18	62	42	78	74	188	2.12993	up-regulated1
Clec4a3	88.8012	1.50587	0.370745	4.06174	4.87e-05	0.00124421	34.7394	62.8201	41.4667	95.1097	117.795	180.876	35	62	36	90	110	241	4.31239	up-regulated1
Clec4d	112.735	1.89559	0.529779	3.57808	0.000346133	0.00572102	49.6278	84.0978	9.21483	207.128	112.441	213.899	50	83	8	196	105	285	3.46076	up-regulated1
Clec4e	83.558	1.92754	0.368752	5.22721	1.72e-07	1.57e-05	23.8213	50.6613	29.9482	131.04	106.016	159.861	24	50	26	124	99	213	6.76425	up-regulated1
Clec4n	90.4277	1.37865	0.505389	2.7279	0.00637396	0.0515262	31.7618	100.309	18.4297	133.154	102.803	156.109	32	99	16	126	96	208	2.19559	up-regulated1
Clec7a	321.443	1.41748	0.271683	5.21739	1.81e-07	1.63e-05	158.809	203.659	163.563	375.155	343.747	683.727	160	201	142	355	321	911	6.74123	up-regulated1
Clic1	1992.48	1.18029	0.194497	6.06843	1.29e-09	4.14e-07	1125.56	1561.38	973.317	2225.57	2700.72	3368.35	1134	1541	845	2106	2522	4488	8.88884	up-regulated1
Clic6	18.7195	2.31606	0.825893	2.80431	0.00504243	0.0434425	5.95533	6.07936	6.91112	14.7948	11.7795	66.7966	6	6	6	14	11	89	2.29736	up-regulated
Clspn	125.595	1.24385	0.346005	3.5949	0.000324511	0.00544797	50.6203	105.376	67.9594	119.416	189.543	220.654	51	104	59	113	177	294	3.48877	up-regulated1
Cmah	23.4176	2.06722	0.765235	2.70142	0.00690451	0.0544474	5.95533	14.1852	6.91112	8.45419	59.9684	45.0314	6	14	6	8	56	60	2.16087	up-regulated
Cmtm7	196.911	1.01489	0.282633	3.59086	0.000329591	0.00552588	130.025	171.235	89.8446	210.298	250.582	329.48	131	169	78	199	234	439	3.48202	up-regulated1
Cnn2	822.239	1.37938	0.228428	6.03857	1.55e-09	4.61e-07	491.315	541.063	337.493	904.599	1078.36	1580.6	495	534	293	856	1007	2106	8.80831	up-regulated1
Col15a1	281.956	1.36118	0.284755	4.78019	1.75e-06	9.54e-05	109.181	191.5	173.93	264.194	450.834	502.1	110	189	151	250	421	669	5.75664	up-regulated1
Col18a1	1357.33	1.82497	0.428639	4.25758	2.07e-05	0.000647708	625.31	771.066	396.238	1458.35	1800.12	3092.91	630	761	344	1380	1681	4121	4.68475	up-regulated1
Col1a1	2193.58	1.48846	0.226624	6.56799	5.1e-11	3.55e-08	1013.4	1327.33	1118.45	2339.7	2641.82	4720.79	1021	1310	971	2214	2467	6290	10.2924	up-regulated1
Col1a2	3126.96	1.17522	0.218436	5.38015	7.44e-08	8.9e-06	1707.19	2206.81	1845.27	2944.17	3933.29	6125.02	1720	2178	1602	2786	3673	8161	7.1283	up-regulated1
Col3a1	1387.17	1.89168	0.246432	7.67627	1.64e-14	8.74e-11	483.374	831.859	451.527	1540.78	2222.04	2793.45	487	821	392	1458	2075	3722	13.7857	up-regulated1
Col4a1	17563.7	1.39854	0.425466	3.28708	0.0010123	0.013246	10260	12238.8	6481.48	18829.6	20025.2	37547.2	10337	12079	5627	17818	18700	50028	2.99469	up-regulated1
Col4a2	14956.5	1.40493	0.433454	3.24124	0.00119012	0.0149708	8814.88	10199.1	5585.34	16069.3	16503.1	32567.5	8881	10066	4849	15206	15411	43393	2.92441	up-regulated1
Col5a2	540.882	1.47292	0.252548	5.83224	5.47e-09	1.23e-06	246.154	362.735	251.104	563.261	714.267	1107.77	248	358	218	533	667	1476	8.2621	up-regulated1
Col6a3	195.744	1.11938	0.271497	4.12299	3.74e-05	0.00102844	147.891	134.759	87.5409	228.263	234.519	341.488	149	133	76	216	219	455	4.42714	up-regulated1
Col8a1	1002.24	1.27624	0.178001	7.16985	7.51e-13	2.4e-09	601.488	668.73	487.234	1225.86	1290.39	1739.71	606	660	423	1160	1205	2318	12.1245	up-regulated1
Col8a2	350.611	1.47506	0.296076	4.98202	6.29e-07	4.48e-05	159.801	275.598	120.945	369.871	536.503	640.947	161	272	105	350	501	854	6.20119	up-regulated1
Cped1	556.418	1.13046	0.230659	4.901	9.54e-07	6.21e-05	294.789	416.436	336.341	538.955	748.534	1003.45	297	411	292	510	699	1337	6.02067	up-regulated1
Crabp2	175.054	1.43408	0.307043	4.6706	3e-06	0.000144878	114.144	88.1507	81.7816	191.276	203.464	371.509	115	87	71	181	190	495	5.52241	up-regulated1
Crip1	116.679	1.11093	0.302475	3.6728	0.000239905	0.00434161	60.5459	81.0582	80.6298	138.437	128.504	210.897	61	80	70	131	120	281	3.61996	up-regulated1
Crlf1	79.4434	1.00039	0.366129	2.73235	0.00628851	0.0511253	71.464	41.5423	46.0742	96.1665	80.3148	141.098	72	41	40	91	75	188	2.20145	up-regulated1
Crtap	794.902	1.18238	0.192211	6.15148	7.68e-10	3.03e-07	504.218	528.904	426.186	863.385	1038.74	1407.98	508	522	370	817	970	1876	9.11485	up-regulated1
Csf2rb	792.647	1.11031	0.225403	4.92588	8.4e-07	5.63e-05	553.846	568.42	383.567	817.943	979.841	1452.26	558	561	333	774	915	1935	6.07581	up-regulated1
Csf2rb2	698.236	1.11686	0.22359	4.99514	5.88e-07	4.29e-05	496.278	477.23	349.012	771.445	797.794	1297.65	500	471	303	730	745	1729	6.23068	up-regulated1
Csrnp1	1491.9	1.02722	0.208838	4.91871	8.71e-07	5.77e-05	1006.45	1009.17	931.85	1390.72	1855.81	2757.42	1014	996	809	1316	1733	3674	6.05991	up-regulated1
Csrp2	228.547	1.23358	0.21769	5.66671	1.46e-08	2.78e-06	141.935	131.72	135.919	253.626	337.322	370.758	143	130	118	240	315	494	7.83693	up-regulated1
Ctla2a	1973.38	1.38967	0.435925	3.18787	0.00143324	0.0171946	1147.39	1411.43	711.846	2151.59	2203.84	4214.19	1156	1393	618	2036	2058	5615	2.84368	up-regulated1
Ctla2b	250.476	1.03144	0.264141	3.9049	9.43e-05	0.00206534	126.054	222.91	145.134	287.443	298.771	422.545	127	220	126	272	279	563	4.02564	up-regulated1
Ctsc	3013.31	1.05498	0.197003	5.35516	8.55e-08	9.88e-06	1834.24	2337.51	1703.59	3234.79	3493.16	5476.57	1848	2307	1479	3061	3262	7297	7.06812	up-regulated1
Ctsw	38.9218	1.44514	0.48939	2.95293	0.00314772	0.0311197	23.8213	29.3836	9.21483	62.3497	52.4724	56.2892	24	29	8	59	49	75	2.502	up-regulated1
Cxcl1	337.644	3.20981	0.939798	3.41543	0.000636817	0.00924684	114.144	55.7275	27.6445	147.948	454.047	1226.36	115	55	24	140	424	1634	3.19599	up-regulated
Cxcl12	3763.56	1.11164	0.200031	5.55737	2.74e-08	4.22e-06	2192.55	2837.04	2114.8	3489.47	5577.06	6370.44	2209	2800	1836	3302	5208	8488	7.56245	up-regulated1
Cxcl2	193.767	4.5523	1.3743	3.31245	0.000924811	0.0123948	34.7394	8.10582	4.60742	23.249	265.574	826.326	35	8	4	22	248	1101	3.03395	up-regulated
Cxcl5	55.0206	1.03397	0.388315	2.66271	0.00775141	0.0588094	35.732	40.5291	32.2519	77.1445	51.4015	93.0649	36	40	28	73	48	124	2.11062	up-regulated1
Cxcr2	62.1433	2.31195	0.676045	3.41982	0.000626637	0.00915607	5.95533	50.6613	5.75927	90.8826	71.7479	147.853	6	50	5	86	67	197	3.20298	up-regulated
Cxcr4	99.2581	1.92591	0.473138	4.0705	4.69e-05	0.00120409	21.8362	78.0185	24.1889	124.699	123.149	223.656	22	77	21	118	115	298	4.32871	up-regulated1
Cyp2f2	101.288	2.5055	1.11822	2.24062	0.0250508	0.128252	16.8734	55.7275	18.4297	38.0439	62.1101	416.54	17	55	16	36	58	555	1.60118	up-regulated
Cyp4f18	90.4943	1.80051	0.450168	3.99965	6.34e-05	0.00151644	30.7692	62.8201	27.6445	99.3368	94.2361	228.159	31	62	24	94	88	304	4.19766	up-regulated1
Cyr61	2312.44	1.48925	0.542243	2.74646	0.0060242	0.0497851	1410.42	1691.08	542.523	2767.69	2390.17	5072.79	1421	1669	471	2619	2232	6759	2.2201	up-regulated1
Cytip	113.295	2.13106	0.448612	4.75033	2.03e-06	0.000106791	23.8213	65.8598	36.8593	97.2232	167.055	288.951	24	65	32	92	156	385	5.69232	up-regulated
Dab2	4344.91	1.23392	0.442548	2.78822	0.00529993	0.045199	2855.58	3479.42	1442.12	4835.8	4916.34	8540.2	2877	3434	1252	4576	4591	11379	2.27573	up-regulated1
Dap	710.631	1.00255	0.238484	4.20382	2.62e-05	0.000781278	470.471	595.777	353.619	692.187	893.101	1258.63	474	588	307	655	834	1677	4.58097	up-regulated1
Dcn	3208.79	1.73227	0.210712	8.22107	2.02e-16	3.23e-12	1425.31	2021.39	1006.72	4430	4571.52	5797.79	1436	1995	874	4192	4269	7725	15.6953	up-regulated1
Dlgap5	29.4461	1.74493	0.570598	3.05807	0.0022277	0.0240261	11.9107	18.2381	10.3667	24.3058	65.3227	46.5324	12	18	9	23	61	62	2.65214	up-regulated1
Dll4	369.783	1.68736	0.276025	6.11307	9.77e-10	3.64e-07	203.474	195.553	126.704	424.823	458.33	809.815	205	193	110	402	428	1079	9.00997	up-regulated1
Dock5	731.975	1.33926	0.223878	5.98209	2.2e-09	5.78e-07	450.62	418.463	375.504	698.528	1058.01	1390.72	454	413	326	661	988	1853	8.65699	up-regulated1
Dusp10	509.226	1.09421	0.18275	5.98749	2.13e-09	5.74e-07	337.469	386.039	249.952	692.187	736.755	652.955	340	381	217	655	688	870	8.6714	up-regulated1
Dysf	807.251	1.04809	0.2181	4.80555	1.54e-06	8.73e-05	518.114	664.677	396.238	966.949	903.81	1393.72	522	656	344	915	844	1857	5.81155	up-regulated1
E2f2	121.095	1.65983	0.343075	4.83808	1.31e-06	7.86e-05	52.6054	64.8465	57.5927	109.905	184.189	257.429	53	64	50	104	172	343	5.8824	up-regulated1
E2f8	40.1348	2.32081	0.634094	3.66004	0.000252175	0.00452277	5.95533	8.10582	26.4926	30.6465	95.3069	74.3018	6	8	23	29	89	99	3.5983	up-regulated
Ecm1	1011.84	1.18912	0.238581	4.98415	6.22e-07	4.47e-05	564.764	712.299	574.775	1048.32	1098.71	2072.19	569	703	499	992	1026	2761	6.20597	up-regulated1
Ecscr	832.749	1.20112	0.249991	4.80466	1.55e-06	8.74e-05	530.024	678.862	305.241	1037.75	1006.61	1438	534	670	265	982	940	1916	5.80964	up-regulated1
Edn1	1248.04	1.7143	0.449046	3.81765	0.000134731	0.00274537	740.446	712.299	296.026	1447.78	1869.73	2421.94	746	703	257	1370	1746	3227	3.87053	up-regulated1
Ednra	514.014	1.52258	0.239315	6.36223	1.99e-10	1.03e-07	275.93	331.325	188.904	593.907	715.337	978.682	278	327	164	562	668	1304	9.70147	up-regulated1
Egr1	10916.8	1.09108	0.365826	2.9825	0.00285901	0.0289612	6623.32	8571.9	5729.32	8251.29	18689.8	17635	6673	8460	4974	7808	17453	23497	2.54378	up-regulated1
Egr2	277.97	1.78002	0.355473	5.00747	5.52e-07	4.09e-05	70.4714	171.235	134.767	227.206	521.511	542.628	71	169	117	215	487	723	6.25845	up-regulated1
Ehd2	2473.28	1.26408	0.233394	5.41607	6.09e-08	7.67e-06	1591.07	1613.06	1158.77	2377.74	3041.26	5057.78	1603	1592	1006	2250	2840	6739	7.21522	up-regulated1
Eln	1693.04	1.4363	0.398781	3.60173	0.000316101	0.00534102	1099.75	1029.44	611.634	1700.35	2188.85	3528.21	1108	1016	531	1609	2044	4701	3.50017	up-regulated1
Emcn	842.708	1.3572	0.241404	5.62211	1.89e-08	3.32e-06	485.359	615.029	319.064	1027.18	1016.25	1593.36	489	607	277	972	949	2123	7.72436	up-regulated1
Emilin1	719.567	1.47797	0.224494	6.58355	4.59e-11	3.34e-08	399.007	402.251	339.797	748.196	969.132	1459.02	402	397	295	708	905	1944	10.3379	up-regulated1
Emilin2	436.155	1.76416	0.29407	5.99911	1.98e-09	5.48e-07	202.481	252.294	140.526	482.946	524.724	1013.96	204	249	122	457	490	1351	8.70246	up-regulated1
Emp1	2571.31	1.67498	0.603654	2.77474	0.00552451	0.0465687	1271.46	1942.36	465.349	3513.77	2579.71	5655.19	1281	1917	404	3325	2409	7535	2.25771	up-regulated1
Emp3	429.021	1.46837	0.243563	6.02871	1.65e-09	4.73e-07	180.645	286.743	216.549	486.116	566.487	837.584	182	283	188	460	529	1116	8.78181	up-regulated1
Eng	6453.52	1.37605	0.401472	3.42752	0.000609114	0.00897477	4023.82	4141.06	2604.34	6706.29	7438.22	13807.4	4054	4087	2261	6346	6946	18397	3.2153	up-regulated1
Enpp1	585.408	1.44293	0.259403	5.56249	2.66e-08	4.14e-06	273.945	355.643	315.608	503.025	901.668	1162.56	276	351	274	476	842	1549	7.5752	up-regulated1
Entpd1	2002.09	1.0714	0.200243	5.35052	8.77e-08	9.96e-06	1242.68	1538.08	1093.11	2116.72	2397.67	3624.28	1252	1518	949	2003	2239	4829	7.057	up-regulated1
Eomes	10.904	2.37791	0.848428	2.80273	0.00506728	0.0435862	1.98511	4.05291	4.60742	13.7381	19.2756	21.7652	2	4	4	13	18	29	2.29523	up-regulated
Epb42	8.12158	3.05765	1.1397	2.68284	0.00729992	0.0563676	1.98511	1.01323	2.30371	6.34065	8.56692	28.5199	2	1	2	6	8	38	2.13668	up-regulated
Epha2	620.628	1.38096	0.263296	5.2449	1.56e-07	1.46e-05	379.156	359.696	294.875	653.087	672.503	1364.45	382	355	256	618	628	1818	6.80584	up-regulated1
Ephb4	1312.79	1.09018	0.205007	5.31778	1.05e-07	1.11e-05	913.151	934.195	670.379	1367.47	1634.14	2357.39	920	922	582	1294	1526	3141	6.97864	up-regulated1
Esco2	16.644	2.78699	0.771983	3.61018	0.00030599	0.0052191	1.98511	6.07936	4.60742	16.9084	41.7637	28.5199	2	6	4	16	39	38	3.51429	up-regulated
Esm1	81.8796	3.65677	0.529139	6.91079	4.82e-12	7.72e-09	11.9107	18.2381	5.75927	67.6336	144.567	243.17	12	18	5	64	135	324	11.317	up-regulated
Ets1	1831.68	1.14621	0.196052	5.84647	5.02e-09	1.15e-06	1316.13	1223.98	880.016	1908.53	2542.23	3119.17	1326	1208	764	1806	2374	4156	8.2992	up-regulated1
Exo1	69.7353	1.05624	0.356766	2.96059	0.00307052	0.030602	29.7767	46.6084	59.8964	84.5419	98.5195	99.0691	30	46	52	80	92	132	2.51279	up-regulated1
Eya2	393.948	1.05648	0.254466	4.15175	3.3e-05	0.000927072	326.551	235.069	206.182	397.347	476.535	722.003	329	232	179	376	445	962	4.48157	up-regulated1
F420015M19Rik	24.7012	1.19336	0.550796	2.16661	0.030265	0.144006	9.92555	21.2778	13.8222	30.6465	41.7637	30.7715	10	21	12	29	39	41	1.51906	up-regulated1
F5	116.031	1.19298	0.388542	3.07039	0.00213777	0.0232598	55.5831	101.323	55.289	114.132	119.937	249.924	56	100	48	108	112	333	2.67004	up-regulated1
Fam111a	603.25	1.25656	0.217347	5.78134	7.41e-09	1.6e-06	277.915	451.899	338.645	662.598	860.975	1027.47	280	446	294	627	804	1369	8.13013	up-regulated1
Fam83g	49.562	1.77951	0.494905	3.59565	0.000323581	0.00543807	14.8883	29.3836	23.0371	39.1007	81.3857	109.576	15	29	20	37	76	146	3.49002	up-regulated1
Fblim1	490.216	1.55118	0.297121	5.2207	1.78e-07	1.61e-05	238.213	364.762	145.134	575.942	631.81	985.437	240	360	126	545	590	1313	6.74898	up-regulated1
Fbln1	1488.66	1.27581	0.241103	5.29155	1.21e-07	1.22e-05	640.198	1064.9	906.509	1384.37	2089.26	2846.73	645	1051	787	1310	1951	3793	6.91619	up-regulated1
Fbxl7	224.058	1.2123	0.29534	4.10478	4.05e-05	0.00108365	143.92	168.196	93.3002	240.945	263.433	434.553	145	166	81	228	246	579	4.39286	up-regulated1
Fcgr2b	826.783	1.06886	0.188939	5.65715	1.54e-08	2.87e-06	559.801	649.478	391.63	1043.04	1055.87	1260.88	564	641	340	987	986	1680	7.81275	up-regulated1
Fcrl1	32.7039	1.25357	0.48185	2.60158	0.00927954	0.066408	15.8809	21.2778	20.7334	61.2929	41.7637	35.2746	16	21	18	58	39	47	2.03247	up-regulated1
Fgr	205.959	1.6034	0.36622	4.37824	1.2e-05	0.00042487	133.995	125.64	46.0742	240.945	253.795	435.303	135	124	40	228	237	580	4.92212	up-regulated1
Fhl3	223.191	1.09073	0.265045	4.11526	3.87e-05	0.00105521	152.853	139.825	135.919	248.342	236.661	425.547	154	138	118	235	221	567	4.41258	up-regulated1
Fignl1	112.245	1.42322	0.353393	4.02731	5.64e-05	0.00139231	50.6203	73.9656	58.7446	101.45	155.275	233.413	51	73	51	96	145	311	4.24857	up-regulated1
Fkbp10	796.807	1.13808	0.216862	5.24794	1.54e-07	1.45e-05	510.173	570.447	413.516	825.341	987.337	1474.03	514	563	359	781	922	1964	6.81301	up-regulated1
Flnc	3011.81	2.03232	0.523544	3.88184	0.000103667	0.00223764	938.957	1711.34	899.598	3168.21	3761.95	7590.79	946	1689	781	2998	3513	10114	3.98436	up-regulated
Flt4	827.856	1.11218	0.222523	4.99804	5.79e-07	4.25e-05	562.779	538.024	471.108	898.258	893.101	1603.87	567	531	409	850	834	2137	6.23721	up-regulated1
Fmr1nb	7.05504	2.80624	1.10076	2.54936	0.0107921	0.0737401	1.98511	1.01323	2.30371	10.5677	18.2047	8.25576	2	1	2	10	17	11	1.96689	up-regulated
Fn1	18658.6	1.35223	0.333992	4.04867	5.15e-05	0.00130533	10369.2	11510.3	9629.5	19790.2	21794.2	38858.3	10447	11360	8360	18727	20352	51775	4.28812	up-regulated1
Fos	2808.16	2.00233	0.435078	4.60222	4.18e-06	0.00018342	1160.3	1487.42	717.605	2619.74	4732.15	6131.78	1169	1468	623	2479	4419	8170	5.37881	up-regulated
Fosl1	119.046	1.66878	0.362136	4.60816	4.06e-06	0.000178747	59.5533	68.8994	42.6186	124.699	144.567	273.941	60	68	37	118	135	365	5.39121	up-regulated1
Foxc2	281.779	1.26683	0.294974	4.29472	1.75e-05	0.000571709	113.151	238.108	145.134	277.932	469.039	447.312	114	235	126	263	438	596	4.75718	up-regulated1
Foxf2	660.619	1.03262	0.203429	5.07607	3.85e-07	3.04e-05	480.397	471.151	350.164	710.152	824.566	1127.29	484	465	304	672	770	1502	6.41418	up-regulated1
Foxl2	96.2158	1.16392	0.358937	3.24268	0.0011841	0.014921	72.4565	69.9127	35.7075	120.472	103.874	174.872	73	69	31	114	97	233	2.92661	up-regulated1
Fpr1	18.8387	1.59825	0.672607	2.3762	0.017492	0.101615	4.96278	16.2116	6.91112	25.3626	23.559	36.0251	5	16	6	24	22	48	1.75716	up-regulated1
Fpr2	28.0089	1.77412	0.653393	2.71524	0.00662284	0.0527981	11.9107	19.2513	6.91112	32.76	21.4173	75.8029	12	19	6	31	20	101	2.17896	up-regulated1
Fstl1	5220.08	1.47745	0.214377	6.89182	5.51e-12	8.02e-09	3200	2999.15	2076.79	5704.47	6834.26	10505.8	3224	2960	1803	5398	6382	13998	11.259	up-regulated1
Fstl3	36.7812	1.02194	0.479737	2.13022	0.0331539	0.152847	24.8139	26.3439	21.8852	48.6116	29.9842	69.0481	25	26	19	46	28	92	1.47947	up-regulated1
Fut4	68.5935	1.39471	0.379557	3.67458	0.000238245	0.00432133	40.6948	39.5159	33.4038	98.28	65.3227	134.344	41	39	29	93	61	179	3.62298	up-regulated1
Fxyd5	1309.16	1.2289	0.218983	5.61182	2e-08	3.41e-06	804.962	962.566	581.686	1444.61	1630.93	2430.19	811	950	505	1367	1523	3238	7.69852	up-regulated1
Gadd45b	1852.72	1.00329	0.217686	4.60888	4.05e-06	0.000178622	1421.34	1377.99	900.75	1963.49	2125.67	3327.07	1432	1360	782	1858	1985	4433	5.39271	up-regulated1
Gapdh	941.105	2.60472	1.01745	2.56006	0.0104655	0.0721547	259.057	258.373	279.901	235.661	735.684	3877.95	261	255	243	223	687	5167	1.98024	up-regulated
Gem	403.477	1.6333	0.329602	4.95537	7.22e-07	4.96e-05	235.236	200.619	154.348	277.932	697.133	855.597	237	198	134	263	651	1140	6.14151	up-regulated1
Gimap3	22.567	1.85242	0.565067	3.27823	0.00104459	0.0135357	9.92555	10.1323	9.21483	42.271	35.3385	28.5199	10	10	8	40	33	38	2.98106	up-regulated1
Gimap4	97.5621	1.16628	0.332826	3.50418	0.00045802	0.00716372	52.6054	72.9523	55.289	108.848	110.299	185.379	53	72	48	103	103	247	3.33912	up-regulated1
Gja4	466.979	1.24939	0.249412	5.00934	5.46e-07	4.07e-05	268.982	346.524	214.245	454.413	662.865	854.846	271	342	186	430	619	1139	6.26268	up-regulated1
Gja5	170.044	2.36217	0.823174	2.86958	0.00411015	0.0377672	39.7022	103.349	23.0371	132.097	203.464	518.612	40	102	20	125	190	691	2.38614	up-regulated
Gm13308	7.70466	2.62564	1.21053	2.16901	0.0300823	0.143639	0.992555	2.02645	3.45556	30.6465	5.35432	3.75262	1	2	3	29	5	5	1.52169	up-regulated
Gm1966	127.769	1.61659	0.346619	4.66389	3.1e-06	0.000147907	49.6278	75.992	63.352	120.472	180.976	276.193	50	75	55	114	169	368	5.50823	up-regulated1
Gm21188	28.544	1.28332	0.585002	2.1937	0.0282569	0.138568	7.94044	19.2513	23.0371	27.4761	34.2677	59.2913	8	19	20	26	32	79	1.54888	up-regulated1
Gm2446	39.2667	1.97151	0.736261	2.67773	0.00741219	0.0568719	38.7096	2.02645	6.91112	60.2361	70.6771	57.0398	39	2	6	57	66	76	2.13005	up-regulated1
Gm29779	2370.73	1.25467	0.382295	3.28194	0.00103094	0.0133913	1547.39	1669.8	983.683	2503.5	2726.42	4793.59	1559	1648	854	2369	2546	6387	2.98677	up-regulated1
Gm29958	16.1353	2.16321	0.842293	2.56824	0.0102217	0.0709865	1.98511	12.1587	3.45556	12.6813	41.7637	24.7673	2	12	3	12	39	33	1.99048	up-regulated
Gm4131	19.4922	1.38457	0.627557	2.20629	0.0273638	0.135768	12.9032	10.1323	9.21483	42.271	21.4173	21.0147	13	10	8	40	20	28	1.56282	up-regulated1
Gm42226	420.124	1.28487	0.293329	4.3803	1.19e-05	0.000423468	281.886	312.074	139.374	457.583	521.511	808.314	284	308	121	433	487	1077	4.92623	up-regulated1
Gm5127	51.9971	1.17247	0.400126	2.93025	0.00338693	0.0327764	25.8064	24.3174	46.0742	78.2013	68.5353	69.0481	26	24	40	74	64	92	2.47019	up-regulated1
Gm6377	21.7734	2.05223	0.659464	3.11197	0.00185843	0.0208874	3.97022	10.1323	11.5185	23.249	29.9842	51.7861	4	10	10	22	28	69	2.73085	up-regulated
Gngt2	89.1672	1.00726	0.340374	2.95928	0.00308359	0.0306941	40.6948	85.1111	51.8334	129.983	110.299	117.082	41	84	45	123	103	156	2.51094	up-regulated1
Gpr132	24.9905	1.55276	0.663574	2.33999	0.0192843	0.107955	13.8958	6.07936	18.4297	16.9084	35.3385	59.2913	14	6	16	16	33	79	1.7148	up-regulated1
Gpr141	35.0682	1.78916	0.653819	2.73648	0.00621	0.050667	5.95533	15.1984	26.4926	25.3626	42.8346	94.5659	6	15	23	24	40	126	2.20691	up-regulated1
Gpr4	618.213	1.21288	0.274198	4.4234	9.72e-06	0.000362737	386.104	484.322	247.649	640.405	720.692	1230.11	389	478	215	606	673	1639	5.0125	up-regulated1
Gprc5a	142.264	1.7513	0.376895	4.64664	3.37e-06	0.000156625	73.4491	74.9788	47.226	145.835	156.346	355.748	74	74	41	138	146	474	5.47187	up-regulated1
Gpsm3	230.316	1.2412	0.26912	4.61206	3.99e-06	0.000176883	131.017	157.05	123.248	229.32	297.7	443.559	132	155	107	217	278	591	5.39936	up-regulated1
Gstm2	152.687	1.13542	0.319141	3.55773	0.000374076	0.00610793	94.2927	87.1375	105.971	147.948	167.055	313.719	95	86	92	140	156	418	3.42704	up-regulated1
Guca1a	16.0652	1.9573	0.684888	2.85783	0.00426545	0.0387043	8.933	5.06613	5.75927	22.1923	21.4173	33.023	9	5	5	21	20	44	2.37003	up-regulated1
Gypa	20.9985	1.90026	0.791049	2.40221	0.0162964	0.096793	11.9107	10.1323	4.60742	8.45419	27.8425	63.044	12	10	4	8	26	84	1.78791	up-regulated1
Gypc	198.459	1.03768	0.236294	4.39147	1.13e-05	0.000408887	128.04	124.627	138.222	220.866	242.015	336.985	129	123	120	209	226	449	4.94851	up-regulated1
Gzma	54.5167	1.81585	0.58986	3.07844	0.00208087	0.0228184	11.9107	17.2249	43.7705	79.2581	35.3385	139.597	12	17	38	75	33	186	2.68176	up-regulated1
Gzmb	32.2239	2.02148	0.589411	3.42966	0.000604341	0.00892085	5.95533	14.1852	18.4297	36.9871	37.4803	80.306	6	14	16	35	35	107	3.21872	up-regulated
H2-Aa	398.655	2.69025	0.785814	3.42353	0.000618144	0.00905782	32.7543	183.394	104.819	402.631	506.519	1161.81	33	181	91	381	473	1548	3.20891	up-regulated
H2-Ab1	391.467	2.54071	0.749447	3.39011	0.000698647	0.00993741	48.6352	211.764	84.0853	360.36	535.432	1108.52	49	209	73	341	500	1477	3.15574	up-regulated
H2-DMb1	168.569	1.12361	0.368658	3.04785	0.00230486	0.0246591	57.5682	126.653	134.767	168.027	179.905	344.49	58	125	117	159	168	459	2.63736	up-regulated1
H2-Eb1	304.127	2.24954	0.603755	3.72591	0.000194613	0.00367561	72.4565	138.812	105.971	245.172	373.732	888.62	73	137	92	232	349	1184	3.71083	up-regulated
H2-Q7	192.701	1.13869	0.386673	2.94483	0.00323134	0.0317309	114.144	73.9656	173.93	150.062	223.811	420.293	115	73	151	142	209	560	2.49062	up-regulated1
H6pd	1309.39	1.10497	0.238912	4.625	3.75e-06	0.000169958	911.166	925.076	657.709	1311.46	1441.38	2609.57	918	913	571	1241	1346	3477	5.42644	up-regulated1
Has1	68.1021	1.16761	0.459759	2.53962	0.0110972	0.0752536	36.7245	63.8333	25.3408	51.7819	99.5904	131.342	37	63	22	49	93	175	1.95479	up-regulated1
Has2	56.4003	1.63981	0.602031	2.7238	0.00645362	0.0519403	33.7469	43.5688	4.60742	48.6116	110.299	97.568	34	43	4	46	103	130	2.1902	up-regulated1
Heg1	5276.75	1.24603	0.372933	3.34116	0.000834278	0.0114008	3335.98	3538.19	2515.65	5492.06	5818.01	10960.6	3361	3492	2184	5197	5433	14604	3.07869	up-regulated1
Hhex	168.326	1.04886	0.249035	4.21168	2.53e-05	0.000757408	101.241	117.534	110.578	170.141	261.291	249.174	102	116	96	161	244	332	4.59606	up-regulated1
Hic1	454.372	1.34113	0.221279	6.06078	1.35e-09	4.17e-07	278.908	278.637	214.245	486.116	630.739	837.584	281	275	186	460	589	1116	8.86818	up-regulated1
Hk3	907.759	1.00337	0.215073	4.66526	3.08e-06	0.000147363	452.605	691.021	670.379	941.586	1127.62	1563.34	456	682	582	891	1053	2083	5.51112	up-regulated1
Hlx	162.562	1.02758	0.262385	3.91632	8.99e-05	0.00199449	96.2778	133.746	90.9965	171.197	237.732	245.421	97	132	79	162	222	327	4.04618	up-regulated1
Hmox1	10697.9	1.11842	0.41043	2.72501	0.00643001	0.0518284	8158.8	8480.71	3601.85	11698.5	12883.6	19364.3	8220	8370	3127	11070	12031	25801	2.19179	up-regulated1
Hn1l	855.635	1.08744	0.230408	4.71962	2.36e-06	0.000121686	433.747	731.55	478.019	873.952	1137.26	1479.28	437	722	415	827	1062	1971	5.62655	up-regulated1
Hp	102.737	2.1867	0.45147	4.84351	1.28e-06	7.71e-05	20.8437	44.582	46.0742	88.769	139.212	276.943	21	44	40	84	130	369	5.89427	up-regulated
Hspg2	4230.15	1.58603	0.464323	3.4158	0.000635946	0.00924257	2503.22	2691.13	1147.25	5148.6	4696.81	9193.91	2522	2656	996	4872	4386	12250	3.19658	up-regulated1
Hyal3	39.9596	1.08217	0.437457	2.47378	0.0133694	0.0853423	21.8362	35.4629	19.5815	53.8955	48.1889	60.7924	22	35	17	51	45	81	1.87389	up-regulated1
Icam2	334.596	1.0561	0.216686	4.87388	1.09e-06	6.9e-05	227.295	206.698	218.852	351.906	421.921	580.905	229	204	190	333	394	774	5.96088	up-regulated1
Ifi205	40.062	1.43909	0.484938	2.96758	0.00300157	0.0301021	9.92555	26.3439	28.7963	53.8955	54.6141	66.7966	10	26	25	51	51	89	2.52265	up-regulated1
Ifitm1	461.49	1.00715	0.260338	3.86863	0.00010945	0.00234353	382.134	357.669	179.689	616.099	507.59	725.756	385	353	156	583	474	967	3.96078	up-regulated1
Igfbp3	4130.17	2.12676	0.520838	4.08333	4.44e-05	0.00115843	1647.64	1937.29	1032.06	3800.16	5497.82	10866.1	1660	1912	896	3596	5134	14478	4.35267	up-regulated
Igfbp7	7310.13	1.22174	0.178704	6.83667	8.11e-12	8.75e-09	4986.6	4697.32	3478.6	8309.42	9476.08	12912.8	5024	4636	3020	7863	8849	17205	11.0912	up-regulated1
Igsf5	36.5581	1.03581	0.518182	1.99893	0.0456159	0.18804	29.7767	19.2513	23.0371	59.1794	23.559	64.545	30	19	20	56	22	86	1.34088	up-regulated1
Ikbke	133.287	1.06488	0.312606	3.40646	0.000658117	0.00946176	57.5682	120.574	80.6298	198.674	145.638	196.637	58	119	70	188	136	262	3.1817	up-regulated1
Ikzf3	23.1712	2.26054	0.604581	3.73901	0.000184746	0.00353935	7.94044	8.10582	8.06298	35.9303	25.7007	53.2872	8	8	7	34	24	71	3.73342	up-regulated
Il11	1876.22	4.33598	0.89163	4.86298	1.16e-06	7.21e-05	199.504	296.875	34.5556	1622.15	3980.4	5123.82	201	293	30	1535	3717	6827	5.93691	up-regulated
Il13ra1	1279.97	1.02342	0.203355	5.03266	4.84e-07	3.65e-05	899.255	1003.09	630.064	1390.72	1589.16	2167.51	906	990	547	1316	1484	2888	6.3154	up-regulated1
Il1b	84.5617	1.39119	0.35696	3.89732	9.73e-05	0.00212228	51.6129	55.7275	32.2519	95.1097	163.842	108.826	52	55	28	90	153	145	4.01205	up-regulated1
Il1f9	21.5523	2.42384	0.704958	3.43828	0.000585431	0.00868172	1.98511	7.09259	11.5185	34.8736	23.559	50.2851	2	7	10	33	22	67	3.23252	up-regulated
Il1r2	70.7592	1.12736	0.397497	2.83615	0.00456613	0.0404263	41.6873	51.6746	40.3149	90.8826	58.8975	141.098	42	51	35	86	55	188	2.34045	up-regulated1
Il22ra1	38.8307	2.50738	0.679612	3.68943	0.000224754	0.00415185	23.8213	4.05291	6.91112	35.9303	48.1889	114.08	24	4	6	34	45	152	3.64829	up-regulated
Il2rb	64.6288	1.70209	0.558098	3.04981	0.00228985	0.0245642	7.94044	36.4762	47.226	83.4852	61.0393	151.606	8	36	41	79	57	202	2.64019	up-regulated1
Il2rg	528.019	1.47363	0.285768	5.15674	2.51e-07	2.05e-05	247.146	389.079	202.726	662.598	548.283	1118.28	249	384	176	627	512	1490	6.59983	up-regulated1
Il33	4318.16	1.03621	0.424679	2.43997	0.0146884	0.0911113	2350.37	4358.9	1783.07	5679.11	4842.45	6895.06	2368	4302	1548	5374	4522	9187	1.83303	up-regulated1
Il4ra	3671.95	1.2455	0.393263	3.16709	0.00153973	0.0182086	2451.61	2765.1	1318.87	4122.48	4313.44	7060.17	2470	2729	1145	3901	4028	9407	2.81256	up-regulated1
Il6	253.392	2.84467	0.69307	4.10445	4.05e-05	0.00108365	100.248	66.873	18.4297	282.159	452.976	599.668	101	66	16	267	423	799	4.39224	up-regulated
Il7r	46.5469	1.82451	0.524961	3.47552	0.000509864	0.00782932	8.933	36.4762	16.126	69.7471	55.685	92.3144	9	36	14	66	52	123	3.29255	up-regulated1
Iqgap1	3715.99	1.11753	0.203467	5.49245	3.96e-08	5.62e-06	2420.84	2638.44	1975.43	3789.59	4458.01	7013.64	2439	2604	1715	3586	4163	9345	7.40186	up-regulated1
Irf4	37.7166	1.07839	0.447749	2.40848	0.0160191	0.0959108	27.7915	17.2249	27.6445	62.3497	49.2598	42.0293	28	17	24	59	46	56	1.79536	up-regulated1
Irx3	54.3794	1.17597	0.510189	2.30497	0.0211683	0.115317	44.665	41.5423	13.8222	76.0878	42.8346	107.325	45	41	12	72	40	143	1.67431	up-regulated1
Itga5	2193.71	1.59175	0.463837	3.4317	0.000599811	0.00887854	1205.95	1315.17	757.92	2261.5	2476.91	5144.84	1215	1298	658	2140	2313	6855	3.22199	up-regulated1
Itgal	265.583	1.63249	0.30252	5.39632	6.8e-08	8.32e-06	116.129	150.971	122.097	281.102	306.267	616.93	117	149	106	266	286	822	7.16735	up-regulated1
Itgax	254.06	1.63597	0.634437	2.57861	0.0099198	0.0696904	47.6426	168.196	155.5	245.172	320.188	587.66	48	166	135	232	299	783	2.0035	up-regulated1
Itgb2	1649.21	1.04755	0.205257	5.1036	3.33e-07	2.67e-05	1006.45	1236.14	984.835	1799.69	1794.77	3073.39	1014	1220	855	1703	1676	4095	6.47724	up-regulated1
Itgb7	140.068	2.50661	0.456665	5.48895	4.04e-08	5.68e-06	16.8734	69.9127	39.163	139.494	210.96	364.004	17	69	34	132	197	485	7.39326	up-regulated
Itih4	43.9461	1.43553	0.476467	3.01285	0.00258804	0.0269331	15.8809	32.4233	23.0371	39.1007	70.6771	82.5576	16	32	20	37	66	110	2.58703	up-regulated1
Itprip	298.061	1.37809	0.2801	4.91998	8.66e-07	5.75e-05	182.63	185.421	129.008	274.761	425.133	591.412	184	183	112	260	397	788	6.06272	up-regulated1
Itpripl2	1598.35	1.13337	0.217981	5.19939	2e-07	1.73e-05	1006.45	1120.63	876.561	1550.29	1950.04	3086.15	1014	1106	761	1467	1821	4112	6.69909	up-regulated1
Jag1	998.532	1.07725	0.206578	5.21474	1.84e-07	1.64e-05	694.789	683.928	548.282	988.084	1286.11	1790	700	675	476	935	1201	2385	6.73501	up-regulated1
Kcne4	193.866	1.79162	0.234762	7.63165	2.32e-14	9.28e-11	93.3002	78.0185	89.8446	263.137	274.141	364.754	94	77	78	249	256	486	13.6349	up-regulated1
Kcnj15	33.8191	1.7254	0.641242	2.69072	0.00712977	0.0555131	11.9107	29.3836	5.75927	27.4761	50.3306	78.0544	12	29	5	26	47	104	2.14692	up-regulated1
Kcnmb1	64.7237	1.19177	0.471004	2.53028	0.0113973	0.0766972	51.6129	32.4233	34.5556	62.3497	53.5432	153.857	52	32	30	59	50	205	1.9432	up-regulated1
Kcnn4	46.1371	1.64913	0.479147	3.4418	0.000577856	0.00859326	17.866	26.3439	23.0371	49.6684	50.3306	109.576	18	26	20	47	47	146	3.23818	up-regulated1
Kcnq1	81.9439	1.23799	0.440073	2.81316	0.00490578	0.0425892	49.6278	65.8598	31.1001	78.2013	79.244	187.631	50	65	27	74	74	250	2.30929	up-regulated1
Kctd11	183.369	1.04899	0.267334	3.92388	8.71e-05	0.00195181	119.107	122.6	117.489	184.936	220.598	335.484	120	121	102	175	206	447	4.05981	up-regulated1
Kdelr3	84.0848	1.00979	0.459329	2.19841	0.0279195	0.137605	89.33	52.6878	25.3408	76.0878	97.4487	163.614	90	52	22	72	91	218	1.55409	up-regulated1
Kdr	2711.18	1.46003	0.395523	3.69139	0.000223028	0.00412473	1550.37	1930.2	855.827	2769.81	4097.13	5063.78	1562	1905	743	2621	3826	6747	3.65164	up-regulated1
Klhl6	390.871	1.3881	0.244359	5.68058	1.34e-08	2.65e-06	173.697	210.751	264.926	391.007	606.109	698.737	175	208	230	370	566	931	7.87212	up-regulated1
Klk8	105.931	1.14758	0.451188	2.54346	0.0109759	0.0746456	33.7469	95.2433	69.1112	145.835	71.7479	219.903	34	94	60	138	67	293	1.95956	up-regulated1
Klk9	82.8228	1.34761	0.599613	2.24747	0.0246102	0.127147	36.7245	95.2433	8.06298	104.621	85.6692	166.616	37	94	7	99	80	222	1.60888	up-regulated1
Klra2	37.2962	1.66671	0.60814	2.74067	0.00613145	0.0503338	3.97022	32.4233	17.2778	58.1226	48.1889	63.7945	4	32	15	55	45	85	2.21244	up-regulated1
Klrk1	18.6521	2.04064	0.802135	2.54401	0.0109587	0.0745916	9.92555	4.05291	8.06298	11.6245	18.2047	60.0419	10	4	7	11	17	80	1.96024	up-regulated
Kntc1	70.3626	1.36375	0.461898	2.9525	0.00315216	0.0311444	14.8883	60.7936	42.6186	77.1445	115.653	111.077	15	60	37	73	108	148	2.50139	up-regulated1
Krt19	50.8591	1.46327	0.599536	2.44067	0.0146599	0.0910403	31.7618	43.5688	5.75927	47.5548	63.181	113.329	32	43	5	45	59	151	1.83387	up-regulated1
Lama4	1642.24	1.03753	0.205829	5.04074	4.64e-07	3.55e-05	1167.24	1218.91	842.005	1703.52	1993.95	2927.79	1176	1203	731	1612	1862	3901	6.33374	up-regulated1
Lcp1	3068.59	1.3127	0.373609	3.51357	0.000442132	0.00697653	1417.37	2276.72	1590.71	3032.94	3936.5	6157.29	1428	2247	1381	2870	3676	8204	3.35445	up-regulated1
Ldlr	2423.86	1.13142	0.205246	5.51249	3.54e-08	5.2e-06	1596.03	1760.99	1201.38	2652.5	2831.37	4500.89	1608	1738	1043	2510	2644	5997	7.45125	up-regulated1
Lepr	410.142	1.1574	0.223386	5.18118	2.2e-07	1.87e-05	299.752	259.386	202.726	557.977	434.771	706.242	302	256	176	528	406	941	6.65662	up-regulated1
Lgals1	1058.96	1.40487	0.230076	6.1061	1.02e-09	3.72e-07	433.747	774.105	534.46	1195.21	1422.11	1994.14	437	764	464	1131	1328	2657	8.99098	up-regulated1
Lgals3	1665.63	1.65797	0.418761	3.95923	7.52e-05	0.00172532	855.582	984.857	564.408	1641.17	2219.9	3727.85	862	972	490	1553	2073	4967	4.12383	up-regulated1
Lif	495.194	3.50363	0.780086	4.49133	7.08e-06	0.000285538	123.077	84.0978	33.4038	305.408	946.644	1478.53	124	83	29	289	884	1970	5.1501	up-regulated
Lilr4b	716.606	1.08002	0.471103	2.29254	0.0218744	0.118039	486.352	670.756	223.46	859.158	839.558	1220.35	490	662	194	813	784	1626	1.66006	up-regulated1
Lima1	1939.76	1.09909	0.196092	5.60496	2.08e-08	3.49e-06	1348.88	1399.27	956.039	2112.49	2413.73	3408.13	1359	1381	830	1999	2254	4541	7.6813	up-regulated1
Litaf	2540.94	1.06221	0.374024	2.83996	0.0045119	0.0399904	1982.13	1918.04	1036.67	2846.95	2777.82	4684.02	1997	1893	900	2694	2594	6241	2.34564	up-regulated1
LOC100038947	40.5859	3.49854	0.574135	6.09358	1.1e-09	3.84e-07	4.96278	9.11904	5.75927	52.8387	56.7558	114.08	5	9	5	50	53	152	8.95697	up-regulated
LOC108167440	314.6	1.0219	0.217896	4.68987	2.73e-06	0.000135557	179.652	240.135	203.878	362.474	371.59	529.869	181	237	177	343	347	706	5.56323	up-regulated1
LOC108167725	23.4199	2.45137	0.682708	3.59066	0.000329842	0.00552588	8.933	7.09259	5.75927	24.3058	24.6299	69.7987	9	7	5	23	23	93	3.48169	up-regulated
Lox	419.843	1.75378	0.533141	3.28952	0.00100358	0.0131749	253.102	233.042	89.8446	473.435	524.724	944.909	255	230	78	448	490	1259	2.99845	up-regulated1
Loxl1	353.948	1.28975	0.27559	4.67997	2.87e-06	0.000140096	159.801	278.637	178.537	408.972	400.503	697.236	161	275	155	387	374	929	5.54225	up-regulated1
Loxl2	246.058	1.70382	0.381941	4.46095	8.16e-06	0.000318752	164.764	127.667	54.1371	276.875	272	580.905	166	126	47	262	254	774	5.08832	up-regulated1
Loxl4	79.9941	1.08161	0.350318	3.08752	0.00201835	0.0223554	57.5682	51.6746	44.9223	121.529	70.6771	133.593	58	51	39	115	66	178	2.695	up-regulated1
Lrg1	1855.24	1.3296	0.453312	2.93308	0.00335614	0.0325033	1336.97	1230.06	601.268	2092.41	2010.01	3860.69	1347	1214	522	1980	1877	5144	2.47416	up-regulated1
Lrrc32	1696.03	1.50597	0.46602	3.23155	0.0012312	0.0153491	1182.13	974.724	492.993	1904.31	1978.96	3643.04	1191	962	428	1802	1848	4854	2.90967	up-regulated1
Lsp1	307.507	1.04757	0.278582	3.76038	0.000169658	0.00331776	165.757	253.307	183.145	278.988	384.44	579.404	167	250	159	264	359	772	3.77042	up-regulated1
Lum	466.166	1.74901	0.261329	6.69274	2.19e-11	1.95e-08	188.585	257.36	195.815	459.697	700.345	995.194	190	254	170	435	654	1326	10.6595	up-regulated1
Ly6c2	77.6537	2.76213	0.569449	4.85052	1.23e-06	7.54e-05	13.8958	14.1852	32.2519	51.7819	96.3778	257.429	14	14	28	49	90	343	5.90961	up-regulated
Ly75	265.403	1.04848	0.294729	3.55743	0.0003745	0.00610793	144.913	224.936	149.741	262.08	289.133	521.614	146	222	130	248	270	695	3.42655	up-regulated1
Lyz2	2655.65	2.03529	0.386436	5.26683	1.39e-07	1.34e-05	736.476	1510.72	877.713	3854.06	3503.87	5451.05	742	1491	762	3647	3272	7263	6.85761	up-regulated
Maff	700.459	1.23402	0.278709	4.42764	9.53e-06	0.000356507	546.898	440.754	266.078	700.641	852.408	1395.97	551	435	231	663	796	1860	5.02104	up-regulated1
Magix	12.9237	2.38459	0.882783	2.70121	0.00690867	0.0544534	5.95533	4.05291	2.30371	15.8516	39.622	9.7568	6	4	2	15	37	13	2.16061	up-regulated
Mall	313.391	1.55316	0.296888	5.23148	1.68e-07	1.55e-05	188.585	193.526	95.6039	355.076	405.858	641.697	190	191	83	336	379	855	6.77429	up-regulated1
Mcam	1716.66	1.12622	0.189231	5.95157	2.66e-09	6.86e-07	966.749	1404.33	865.042	2089.24	2178.14	2796.45	974	1386	751	1977	2034	3726	8.5758	up-regulated1
Mcm10	82.4723	1.03086	0.379418	2.71694	0.0065888	0.0526315	35.732	72.9523	54.1371	72.9174	128.504	130.591	36	72	47	69	120	174	2.18119	up-regulated1
Mdfi	61.3219	1.47408	0.410648	3.58965	0.000331122	0.00553574	29.7767	24.3174	43.7705	59.1794	95.3069	115.581	30	24	38	56	89	154	3.48001	up-regulated1
Mefv	47.7367	2.63105	0.499641	5.26589	1.4e-07	1.34e-05	5.95533	22.291	11.5185	68.6903	100.661	77.3039	6	22	10	65	94	103	6.85538	up-regulated
Meox1	87.0363	1.05512	0.337907	3.1225	0.00179323	0.0204295	74.4416	53.701	41.4667	119.416	92.0943	141.098	75	53	36	113	86	188	2.74636	up-regulated1
Mfap5	38.8606	1.19055	0.51203	2.32516	0.0200632	0.111198	36.7245	18.2381	16.126	43.3277	40.6928	78.0544	37	18	14	41	38	104	1.6976	up-regulated1
Mfng	342.899	1.14704	0.184785	6.20742	5.39e-10	2.46e-07	199.504	236.082	205.03	434.334	431.558	550.884	201	233	178	411	403	734	9.26872	up-regulated1
Milr1	150.469	1.0381	0.268888	3.86072	0.000113056	0.00239828	102.233	119.561	73.7187	164.857	212.031	230.411	103	118	64	156	198	307	3.94671	up-regulated1
Mki67	181.751	1.87114	0.449892	4.15909	3.2e-05	0.000904148	47.6426	72.9523	114.034	96.1665	376.944	382.767	48	72	99	91	352	510	4.4955	up-regulated1
Mlkl	134.808	1.30363	0.357123	3.65037	0.000261864	0.00466001	98.263	72.9523	62.2001	109.905	186.33	279.195	99	72	54	104	174	372	3.58192	up-regulated1
Mmp12	657.309	2.12641	0.614971	3.45774	0.00054473	0.00822281	135.98	267.492	331.734	450.186	1165.1	1593.36	137	264	288	426	1088	2123	3.26382	up-regulated
Mmp13	43.0525	2.16882	0.790237	2.74452	0.00605986	0.050054	14.8883	7.09259	25.3408	12.6813	33.1968	165.115	15	7	22	12	31	220	2.21754	up-regulated
Mmp19	171.442	1.69762	0.312883	5.42575	5.77e-08	7.4e-06	92.3076	89.164	61.0483	194.446	214.173	377.513	93	88	53	184	200	503	7.23874	up-regulated1
Mmp25	49.6421	1.38973	0.431679	3.21936	0.00128479	0.0158858	21.8362	26.3439	34.5556	50.7252	65.3227	99.0691	22	26	30	48	61	132	2.89117	up-regulated1
Mmp3	799.091	2.11098	0.871047	2.4235	0.0153717	0.0935742	145.906	667.717	87.5409	1199.44	966.991	1726.95	147	659	76	1135	903	2301	1.81328	up-regulated
Mmp8	42.8273	2.24805	0.754779	2.97842	0.00289735	0.0292216	6.94789	7.09259	31.1001	21.1355	42.8346	147.853	7	7	27	20	40	197	2.538	up-regulated
Mmp9	292.937	1.08715	0.337389	3.22226	0.00127186	0.0157419	195.533	245.201	122.097	320.203	251.653	622.934	197	242	106	303	235	830	2.89556	up-regulated1
Mmrn2	1466.75	1.51345	0.447709	3.38043	0.000723716	0.0102394	813.895	939.261	529.853	1541.83	1644.85	3330.82	820	927	460	1459	1536	4438	3.14043	up-regulated1
Mpeg1	5292.83	1.01052	0.223723	4.51681	6.28e-06	0.000257148	2395.04	4265.69	3874.84	5179.25	6773.22	9268.96	2413	4210	3364	4901	6325	12350	5.20219	up-regulated1
Mpzl2	452.822	1.47211	0.267571	5.50175	3.76e-08	5.4e-06	218.362	242.161	260.319	436.448	569.7	989.94	220	239	226	413	532	1319	7.42477	up-regulated1
Mrc1	1106.27	1.1803	0.235886	5.00369	5.62e-07	4.15e-05	512.158	864.283	656.557	1080.02	1475.65	2048.93	516	853	570	1022	1378	2730	6.24993	up-regulated1
Mrc2	1489.07	1.22614	0.217445	5.63888	1.71e-08	3.15e-06	795.037	1025.39	855.827	1365.35	2140.66	2752.17	801	1012	743	1292	1999	3667	7.7666	up-regulated1
Ms4a4b	26.2842	2.79896	0.707866	3.95408	7.68e-05	0.00175285	0.992555	14.1852	4.60742	45.4413	40.6928	51.7861	1	14	4	43	38	69	4.11447	up-regulated
Ms4a4c	65.0439	2.25094	0.477382	4.71517	2.42e-06	0.00012271	11.9107	26.3439	29.9482	67.6336	87.8109	166.616	12	26	26	64	82	222	5.61706	up-regulated
Ms4a7	50.5667	2.25302	0.641591	3.51162	0.000445387	0.00701407	4.96278	39.5159	8.06298	62.3497	70.6771	117.832	5	39	7	59	66	157	3.35126	up-regulated
Msln	596.226	1.42049	0.289949	4.89908	9.63e-07	6.22e-05	431.761	329.299	211.941	646.746	675.715	1281.89	435	325	184	612	631	1708	6.01644	up-regulated1
Msn	11809.1	1.28355	0.382241	3.35795	0.000785217	0.0109167	6902.23	8730.98	4997.89	13243.5	13083.8	23895.9	6954	8617	4339	12532	12218	31839	3.10501	up-regulated1
Msx2	22.7507	1.68104	0.566437	2.96774	0.00300001	0.0301021	10.9181	12.1587	9.21483	41.2142	37.4803	25.5178	11	12	8	39	35	34	2.52288	up-regulated1
Mybpc2	40.4987	1.67709	0.576778	2.90769	0.00364105	0.0346907	23.8213	19.2513	14.9741	49.6684	25.7007	109.576	24	19	13	47	24	146	2.43877	up-regulated1
Myct1	78.4361	1.96869	0.446896	4.40525	1.06e-05	0.000387252	47.6426	19.2513	28.7963	67.6336	169.197	138.096	48	19	25	64	158	184	4.97608	up-regulated1
Myh9	12976.1	1.02785	0.356495	2.88321	0.00393644	0.0365908	8298.75	9568.92	7751.98	11881.3	14791.9	25563.6	8361	9444	6730	11243	13813	34061	2.4049	up-regulated1
Myo1f	664.302	1.1729	0.26085	4.49647	6.91e-06	0.000279432	243.176	505.6	476.868	733.401	849.196	1177.57	245	499	414	694	793	1569	5.16058	up-regulated1
Myof	947.187	1.08621	0.254607	4.2662	1.99e-05	0.000629342	636.228	778.158	405.453	1108.56	974.487	1780.24	641	768	352	1049	910	2372	4.70152	up-regulated1
Naip2	415.138	1.07107	0.209739	5.10669	3.28e-07	2.64e-05	282.878	274.585	246.497	520.99	440.125	725.756	285	271	214	493	411	967	6.48431	up-regulated1
Napsa	104.943	1.57072	0.368142	4.26661	1.98e-05	0.000629342	34.7394	67.8862	56.4408	113.075	133.858	223.656	35	67	49	107	125	298	4.70232	up-regulated1
Ncapg	26.4278	1.53388	0.616254	2.48904	0.0128087	0.0827705	12.9032	6.07936	21.8852	26.4194	56.7558	34.5241	13	6	19	25	53	46	1.89249	up-regulated1
Ncf4	214.647	1.00847	0.267076	3.77596	0.000159393	0.00315165	125.062	196.566	105.971	251.512	268.787	339.987	126	194	92	238	251	453	3.79753	up-regulated1
Nes	3920.8	1.72101	0.531837	3.23597	0.00121231	0.0151335	1443.18	2740.78	1291.23	3879.42	4976.31	9193.91	1454	2705	1121	3671	4647	12250	2.91639	up-regulated1
Neurl3	190.259	1.59189	0.372366	4.27507	1.91e-05	0.000613278	67.4937	138.812	78.3261	158.516	269.858	428.549	68	137	68	150	252	571	4.7188	up-regulated1
Nfe2	21.1493	2.44537	0.844292	2.89636	0.00377518	0.0356237	2.97767	12.1587	4.60742	9.51097	27.8425	69.7987	3	12	4	9	26	93	2.42306	up-regulated
Ngf	149.937	1.22098	0.306432	3.98452	6.76e-05	0.00159361	114.144	69.9127	86.389	151.119	198.11	279.945	115	69	75	143	185	373	4.16994	up-regulated1
Ngfr	154.433	1.37015	0.367799	3.72527	0.000195106	0.0036806	89.33	130.706	38.0112	231.434	184.189	252.926	90	129	33	219	172	337	3.70973	up-regulated1
Nid1	2695.08	1.51012	0.220935	6.83511	8.19e-12	8.75e-09	1411.41	1771.12	1019.39	3058.3	3577.76	5332.47	1422	1748	885	2894	3341	7105	11.0865	up-regulated1
Nid2	424.384	1.07975	0.245421	4.39958	1.08e-05	0.000394793	311.662	307.008	199.271	440.675	523.653	764.033	314	303	173	417	489	1018	4.96473	up-regulated1
Nkg7	12.2832	2.01453	0.851466	2.36596	0.0179836	0.103644	1.98511	8.10582	4.60742	19.0219	10.7086	29.2704	2	8	4	18	10	39	1.74512	up-regulated
Nlrp1a	33.0383	1.104	0.535888	2.06013	0.0393864	0.172286	28.7841	10.1323	24.1889	30.6465	48.1889	56.2892	29	10	21	29	45	75	1.40465	up-regulated1
Nos3	2836.32	1.15048	0.207747	5.5379	3.06e-08	4.58e-06	1979.15	2000.11	1306.2	3153.41	3376.44	5202.63	1994	1974	1134	2984	3153	6932	7.51411	up-regulated1
Notch4	1680.64	1.01181	0.236627	4.27598	1.9e-05	0.000612742	1103.72	1220.94	1019.39	1555.57	1815.12	3369.1	1112	1205	885	1472	1695	4489	4.72057	up-regulated1
Nrp2	2066.73	1.04456	0.211278	4.94403	7.65e-07	5.24e-05	1146.4	1809.62	1093.11	2232.96	2604.34	3513.95	1155	1786	949	2113	2432	4682	6.1162	up-regulated1
Ntn1	1232.3	1.00091	0.218692	4.57682	4.72e-06	0.00020491	892.307	939.261	632.368	1201.55	1534.55	2193.78	899	927	549	1137	1433	2923	5.32596	up-regulated1
Nxpe5	40.1159	1.69825	0.447931	3.79134	0.000149839	0.00298486	12.9032	25.3307	18.4297	57.0658	70.6771	56.2892	13	25	16	54	66	75	3.82437	up-regulated1
Oas3	96.1755	1.65866	0.559256	2.96584	0.00301862	0.0302163	25.8064	54.7143	58.7446	40.1574	119.937	277.694	26	54	51	38	112	370	2.52019	up-regulated1
Ogn	483.13	1.03023	0.249888	4.12276	3.74e-05	0.00102844	237.221	461.018	254.56	541.068	667.149	737.764	239	455	221	512	623	983	4.42671	up-regulated1
Olfr1033	421.718	2.28476	0.326444	6.99893	2.58e-12	4.59e-09	144.913	192.513	93.3002	416.369	611.464	1071.75	146	190	81	394	571	1428	11.5885	up-regulated
Olr1	21.4893	1.42066	0.604473	2.35024	0.0187611	0.106504	15.8809	12.1587	6.91112	38.0439	21.4173	34.5241	16	12	6	36	20	46	1.72674	up-regulated1
Orai1	773.271	1.00488	0.187323	5.36442	8.12e-08	9.56e-06	481.389	558.288	504.512	820.057	955.211	1320.17	485	551	438	776	892	1759	7.09038	up-regulated1
P2ry10	26.0235	4.1255	0.80519	5.12364	3e-07	2.42e-05	1.98511	2.02645	4.60742	17.9652	56.7558	72.8008	2	2	4	17	53	97	6.52333	up-regulated
P2ry2	266.644	1.21555	0.368768	3.29623	0.00097991	0.012949	224.317	183.394	73.7187	321.259	253.795	543.379	226	181	64	304	237	724	3.00881	up-regulated1
Padi4	14.2959	1.83051	0.759745	2.40938	0.0159798	0.095757	5.95533	6.07936	6.91112	10.5677	22.4882	33.7735	6	6	6	10	21	45	1.79643	up-regulated1
Pde3a	664.909	1.03926	0.191083	5.43877	5.36e-08	7.04e-06	460.546	506.613	338.645	808.432	804.219	1071	464	500	294	765	751	1427	7.27044	up-regulated1
Pde6a	31.5418	1.56599	0.495282	3.16182	0.00156787	0.0184776	14.8883	21.2778	11.5185	36.9871	53.5432	51.0356	15	21	10	35	50	68	2.80469	up-regulated1
Pdgfrb	3480.05	1.03689	0.190715	5.43688	5.42e-08	7.06e-06	2631.26	2288.88	1922.44	3639.53	4198.86	6199.32	2651	2259	1669	3444	3921	8260	7.26582	up-regulated1
Pecam1	5109.78	1.26226	0.417124	3.02611	0.00247724	0.0260167	3369.72	3704.36	1946.63	5484.66	5667.01	10486.3	3395	3656	1690	5190	5292	13972	2.60603	up-regulated1
Pf4	130.37	1.53841	0.375178	4.10047	4.12e-05	0.00109696	54.5905	105.376	40.3149	158.516	158.488	264.935	55	104	35	150	148	353	4.38477	up-regulated1
Phldb2	770.301	1.11187	0.180799	6.14972	7.76e-10	3.03e-07	449.627	552.209	460.742	814.773	1108.34	1236.11	453	545	400	771	1035	1647	9.11003	up-regulated1
Phox2a	55.7267	1.97735	0.461909	4.28081	1.86e-05	0.000603717	27.7915	30.3968	9.21483	66.5768	95.3069	105.073	28	30	8	63	89	140	4.72999	up-regulated1
Pi15	77.14	1.06001	0.44363	2.38939	0.0168762	0.0993711	52.6054	59.7804	38.0112	75.031	61.0393	176.373	53	59	33	71	57	235	1.77273	up-regulated1
Pi16	58.9729	1.37257	0.366454	3.74554	0.000180006	0.00346769	35.732	37.4894	25.3408	75.031	78.1731	102.071	36	37	22	71	73	136	3.74471	up-regulated1
Piezo2	140.565	1.45895	0.344767	4.23169	2.32e-05	0.000706223	69.4789	110.442	44.9223	183.879	165.984	268.687	70	109	39	174	155	358	4.63463	up-regulated1
Pilra	89.2136	1.31127	0.320442	4.09206	4.28e-05	0.00112441	52.6054	62.8201	38.0112	150.062	104.945	126.838	53	62	33	142	98	169	4.36901	up-regulated1
Pilrb1	16.1428	2.18386	0.715142	3.05373	0.00226012	0.0243103	8.933	6.07936	2.30371	28.5329	22.4882	28.5199	9	6	2	27	21	38	2.64587	up-regulated
Pira2	7.64219	2.42928	1.05675	2.29882	0.0215152	0.116572	3.97022	2.02645	1.15185	6.34065	12.8504	19.5136	4	2	1	6	12	26	1.66725	up-regulated
Pirb	216.331	1.61895	0.387572	4.17715	2.95e-05	0.00084725	91.3151	173.262	54.1371	231.434	264.504	483.337	92	171	47	219	247	644	4.52991	up-regulated1
Pkn3	262.596	1.03982	0.210862	4.93129	8.17e-07	5.5e-05	143.92	200.619	171.626	342.395	309.48	407.534	145	198	149	324	289	543	6.08785	up-regulated1
Pla2g4a	789.041	1.02347	0.203919	5.01899	5.19e-07	3.91e-05	478.412	655.558	427.338	852.817	1019.46	1300.66	482	647	371	807	952	1733	6.28448	up-regulated1
Pla2r1	126.505	1.28548	0.27622	4.65383	3.26e-06	0.000153032	76.4267	69.9127	74.8705	185.992	134.929	216.901	77	69	65	176	126	289	5.48702	up-regulated1
Plac8	129.901	2.24429	0.472129	4.75355	2e-06	0.000105998	25.8064	50.6613	59.8964	91.9394	171.338	379.765	26	50	52	87	160	506	5.69925	up-regulated
Plau	704.656	1.47294	0.237825	6.19339	5.89e-10	2.62e-07	327.543	444.807	347.86	663.654	1097.64	1346.44	330	439	302	628	1025	1794	9.23001	up-regulated1
Plaur	723.877	1.44629	0.452521	3.19607	0.00139312	0.016916	524.069	385.026	256.863	701.698	914.518	1561.09	528	380	223	664	854	2080	2.85601	up-regulated1
Plbd1	166.656	2.64278	0.464328	5.69162	1.26e-08	2.54e-06	15.8809	83.0846	39.163	194.446	231.307	436.054	16	82	34	184	216	581	7.90018	up-regulated
Plin2	3582.04	1.39693	0.413105	3.38154	0.000720815	0.0102074	2180.64	2465.18	1269.34	3749.44	4373.41	7454.2	2197	2433	1102	3548	4084	9932	3.14218	up-regulated1
Pon3	163.603	1.14473	0.288029	3.97434	7.06e-05	0.0016453	71.464	108.415	126.704	181.765	208.819	284.448	72	107	110	172	195	379	4.15135	up-regulated1
Ppbp	31.6829	1.32192	0.607438	2.17622	0.0295388	0.142056	7.94044	30.3968	16.126	25.3626	44.9763	65.2955	8	30	14	24	42	87	1.52961	up-regulated1
Ppic	256.917	1.03081	0.233307	4.41823	9.95e-06	0.000368927	153.846	218.857	133.615	292.726	369.448	373.01	155	216	116	277	345	497	5.00213	up-regulated1
Ppp1r3b	232.321	1.07609	0.249487	4.3132	1.61e-05	0.00053246	129.032	178.328	141.678	240.945	300.913	403.031	130	176	123	228	281	537	4.79342	up-regulated1
Prg4	2406.79	1.08746	0.213366	5.09667	3.46e-07	2.74e-05	1886.85	1722.49	1011.33	2771.92	3043.4	4004.79	1901	1700	878	2623	2842	5336	6.46133	up-regulated1
Procr	448.256	1.30265	0.306406	4.25137	2.12e-05	0.000658182	185.608	345.51	245.345	395.234	557.92	959.919	187	341	213	374	521	1279	4.67272	up-regulated1
Prok2	10.0965	2.30025	1.00564	2.28734	0.0221758	0.119122	4.96278	4.05291	1.15185	4.2271	21.4173	24.7673	5	4	1	4	20	33	1.65412	up-regulated
Prokr1	30.6324	1.41871	0.584159	2.42864	0.0151556	0.0927522	23.8213	21.2778	4.60742	50.7252	42.8346	40.5283	24	21	4	48	40	54	1.81943	up-regulated1
Prph	104.488	1.33791	0.387995	3.44825	0.000564231	0.00843765	46.6501	90.1772	40.3149	183.879	171.338	94.5659	47	89	35	174	160	126	3.24854	up-regulated1
Prrx1	660.615	1.13424	0.161456	7.02504	2.14e-12	4.28e-09	401.985	461.018	377.808	768.275	939.148	1015.46	405	455	328	727	877	1353	11.6696	up-regulated1
Prrx2	207.685	1.06432	0.249223	4.27056	1.95e-05	0.000621286	132.01	146.918	124.4	197.617	320.188	324.977	133	145	108	187	299	433	4.71001	up-regulated1
Psd4	254.029	1.22746	0.320164	3.83384	0.000126159	0.00259046	103.226	212.778	140.526	220.866	369.448	477.333	104	210	122	209	345	636	3.89908	up-regulated1
Ptafr	261.644	1.50198	0.281177	5.34174	9.21e-08	1.02e-05	95.2853	163.13	152.045	299.067	331.968	528.368	96	161	132	283	310	704	7.03593	up-regulated1
Ptges	1232.82	1.3454	0.220595	6.09897	1.07e-09	3.8e-07	704.714	806.529	578.231	1366.41	1462.8	2478.23	710	796	502	1293	1366	3302	8.97161	up-regulated1
Ptgir	63.4857	1.57649	0.541545	2.9111	0.00360155	0.0344137	62.531	20.2645	12.6704	71.8607	79.244	134.344	63	20	11	68	74	179	2.44351	up-regulated1
Ptgis	619.487	1.04212	0.270666	3.85023	0.000118009	0.00247408	458.56	435.688	321.367	647.803	583.621	1269.89	462	430	279	613	545	1692	3.92809	up-regulated1
Ptpn18	99.0005	1.20301	0.325864	3.69176	0.00022271	0.0041236	53.598	66.873	59.8964	100.394	126.362	186.88	54	66	52	95	118	249	3.65226	up-regulated1
Ptpn7	41.8363	1.17025	0.462896	2.5281	0.0114682	0.0770631	37.7171	23.3042	16.126	49.6684	51.4015	72.8008	38	23	14	47	48	97	1.9405	up-regulated1
Ptprc	1081.83	1.33394	0.216141	6.17161	6.76e-10	2.93e-07	504.218	771.066	569.016	1217.4	1372.85	2056.43	508	761	494	1152	1282	2740	9.17006	up-regulated1
Ptx3	1178.4	1.60666	0.648571	2.47723	0.0132405	0.084824	722.58	843.005	181.993	1412.91	1549.54	2360.4	728	832	158	1337	1447	3145	1.8781	up-regulated1
Pvrig	9.15639	2.12609	1.03343	2.05732	0.0396555	0.172728	1.98511	7.09259	1.15185	6.34065	12.8504	25.5178	2	7	1	6	12	34	1.4017	up-regulated
Qprt	36.1381	1.06756	0.53705	1.98781	0.0468322	0.191076	15.8809	31.41	23.0371	46.4981	25.7007	74.3018	16	31	20	44	24	99	1.32946	up-regulated1
Rab20	164.473	1.03584	0.444906	2.32821	0.0199007	0.110555	148.883	129.693	44.9223	107.791	216.315	339.237	150	128	39	102	202	452	1.70113	up-regulated1
Rab32	427.944	1.05063	0.226544	4.63762	3.52e-06	0.000162203	249.131	345.51	241.889	463.924	520.44	746.771	251	341	210	439	486	995	5.45292	up-regulated1
Rab7b	670.959	1.12481	0.212556	5.29181	1.21e-07	1.22e-05	419.851	537.01	308.697	813.716	834.203	1112.28	423	530	268	770	779	1482	6.91682	up-regulated1
Rac2	721.469	1.17113	0.226892	5.1616	2.45e-07	2.03e-05	395.037	553.222	383.567	842.249	797.794	1356.95	398	546	333	797	745	1808	6.61109	up-regulated1
Rai14	1773.2	1.06546	0.211534	5.03683	4.73e-07	3.59e-05	1149.38	1441.82	848.916	2205.49	1902.93	3090.65	1158	1423	737	2087	1777	4118	6.32485	up-regulated1
Rbm47	182.511	1.18284	0.322038	3.67297	0.00023975	0.00434161	84.3672	142.865	108.274	195.503	189.543	374.511	85	141	94	185	177	499	3.62024	up-regulated1
Rcn3	349.315	1.04916	0.261379	4.01395	5.97e-05	0.0014534	176.675	267.492	239.586	324.43	449.763	637.945	178	264	208	307	420	850	4.22394	up-regulated1
Rdh10	1475.45	1.33778	0.238864	5.60057	2.14e-08	3.53e-06	968.734	901.772	639.279	1407.62	1971.46	2963.82	976	890	555	1332	1841	3949	7.67031	up-regulated1
Rem1	50.432	1.54294	0.430871	3.58098	0.000342308	0.00566584	29.7767	33.4365	13.8222	61.2929	82.4566	81.807	30	33	12	58	77	109	3.46558	up-regulated1
Rgs18	14.8605	1.68933	0.747559	2.2598	0.0238339	0.124705	3.97022	8.10582	9.21483	12.6813	21.4173	33.7735	4	8	8	12	20	45	1.62281	up-regulated1
Ripply3	30.4265	1.58521	0.505322	3.13703	0.00170671	0.0197362	19.8511	14.1852	11.5185	33.8168	51.4015	51.7861	20	14	10	32	48	69	2.76784	up-regulated1
Rmi2	23.723	1.90791	0.615596	3.09929	0.00193986	0.0216507	3.97022	11.1455	14.9741	41.2142	41.7637	29.2704	4	11	13	39	39	39	2.71223	up-regulated1
Rnase6	16.6661	2.17431	0.84605	2.56995	0.0101712	0.0708673	5.95533	2.02645	10.3667	8.45419	28.9133	44.2809	6	2	9	8	27	59	1.99263	up-regulated
Rnf125	586.21	1.04257	0.484382	2.15236	0.031369	0.147643	476.426	434.674	238.434	769.332	443.338	1155.06	480	429	207	728	414	1539	1.5035	up-regulated1
Robo4	1348.02	1.01766	0.232345	4.37993	1.19e-05	0.000423468	943.92	986.883	744.098	1326.25	1456.38	2630.58	951	974	646	1255	1360	3505	4.92549	up-regulated1
Rrad	147.564	1.68177	0.503565	3.33974	0.000838574	0.0114498	87.3448	48.6349	74.8705	90.8826	122.079	461.572	88	48	65	86	114	615	3.07646	up-regulated1
Rrm2	165.149	1.40614	0.357575	3.93244	8.41e-05	0.00189448	69.4789	95.2433	107.122	117.302	318.047	283.698	70	94	93	111	297	378	4.07527	up-regulated1
Rslcan18	31.7916	1.01622	0.462882	2.19542	0.0281333	0.138152	23.8213	16.2116	23.0371	41.2142	48.1889	38.2767	24	16	20	39	45	51	1.55078	up-regulated1
Runx1	442.841	1.06778	0.223589	4.77565	1.79e-06	9.69e-05	312.655	321.193	224.612	508.308	509.731	780.544	315	317	195	481	476	1040	5.74684	up-regulated1
Runx3	50.4963	2.73655	0.487026	5.6189	1.92e-08	3.33e-06	13.8958	14.1852	11.5185	80.3149	52.4724	130.591	14	14	10	76	49	174	7.71631	up-regulated
S100a11	891.833	1.68844	0.240229	7.02848	2.09e-12	4.28e-09	449.627	507.627	309.849	1029.3	1164.03	1890.57	453	501	269	974	1087	2519	11.6803	up-regulated1
S100a4	90.1386	1.63043	0.52057	3.13202	0.00173609	0.0200153	18.8585	91.1904	21.8852	133.154	103.874	171.87	19	90	19	126	97	229	2.76043	up-regulated1
S100a8	112.022	2.58934	0.566707	4.56911	4.9e-06	0.00021088	17.866	33.4365	44.9223	85.5987	83.5274	406.784	18	33	39	81	78	542	5.30998	up-regulated
S100a9	185.337	2.26389	0.463338	4.88604	1.03e-06	6.56e-05	44.665	94.2301	52.9853	154.289	176.693	589.161	45	93	46	146	165	785	5.98766	up-regulated
S1pr2	349.198	1.2246	0.215046	5.69459	1.24e-08	2.54e-06	190.571	243.174	194.663	383.609	479.747	603.421	192	240	169	363	448	804	7.90774	up-regulated1
S1pr3	1940.56	1.12764	0.191163	5.89884	3.66e-09	8.88e-07	1207.94	1515.79	931.85	2158.99	2630.04	3198.73	1217	1496	809	2043	2456	4262	8.43645	up-regulated1
Sash3	233.986	1.0924	0.212956	5.12968	2.9e-07	2.36e-05	148.883	146.918	153.197	290.613	276.283	388.021	150	145	133	275	258	517	6.53726	up-regulated1
Scgb3a1	121.005	1.98947	0.33236	5.9859	2.15e-09	5.74e-07	58.5608	54.7143	32.2519	257.853	147.779	174.872	59	54	28	244	138	233	8.66717	up-regulated1
Sdc1	396.38	1.76999	0.335637	5.27353	1.34e-07	1.31e-05	156.824	269.518	112.882	393.12	525.794	920.142	158	266	98	372	491	1226	6.87347	up-regulated1
Sec14l3	91.8577	1.82761	0.612069	2.98596	0.0028269	0.0287647	30.7692	52.6878	38.0112	42.271	63.181	324.226	31	52	33	40	59	432	2.54869	up-regulated1
Sell	60.105	2.46338	0.581422	4.23683	2.27e-05	0.000695319	7.94044	21.2778	26.4926	35.9303	103.874	165.115	8	21	23	34	97	220	4.64455	up-regulated
Selp	640.291	2.68166	0.66974	4.00403	6.23e-05	0.00150088	193.548	256.346	67.9594	528.387	1298.96	1496.54	195	253	59	500	1213	1994	4.2057	up-regulated
Sema3g	1612.31	1.30375	0.429434	3.03598	0.00239757	0.0254133	927.046	953.447	908.813	1420.3	1740.15	3724.1	934	941	789	1344	1625	4962	2.62023	up-regulated1
Serpinb10	12.5095	2.78165	0.827719	3.36062	0.000777671	0.0108785	2.97767	2.02645	4.60742	16.9084	26.7716	21.7652	3	2	4	16	25	29	3.1092	up-regulated
Serpinb6b	191.415	1.31798	0.26408	4.99081	6.01e-07	4.36e-05	87.3448	137.799	103.667	208.185	325.543	285.949	88	136	90	197	304	381	6.22093	up-regulated1
Serpinb9b	29.2348	2.79517	0.575131	4.86006	1.17e-06	7.26e-05	4.96278	8.10582	9.21483	39.1007	44.9763	69.0481	5	8	8	37	42	92	5.93052	up-regulated
Serpine1	815.513	2.20727	0.573697	3.84745	0.000119354	0.00249228	235.236	464.058	171.626	869.725	1034.46	2117.98	237	458	149	823	966	2822	3.92316	up-regulated
Serpinh1	4694.62	1.21866	0.38048	3.20295	0.00136029	0.0165884	3693.3	3064	1708.2	4765	6469.09	8468.15	3721	3024	1483	4509	6041	11283	2.86637	up-regulated1
Sfn	100.934	1.03056	0.370408	2.78224	0.0053985	0.0457715	55.5831	85.1111	58.7446	83.4852	125.291	197.388	56	84	51	79	117	263	2.26773	up-regulated1
Sgol1	21.2657	1.60074	0.652035	2.455	0.0140886	0.0884528	3.97022	16.2116	11.5185	23.249	39.622	33.023	4	16	10	22	37	44	1.85113	up-regulated1
Sh2d2a	14.1134	2.03927	0.763228	2.6719	0.00754241	0.0576883	7.94044	4.05291	4.60742	21.1355	13.9212	33.023	8	4	4	20	13	44	2.12249	up-regulated
She	943.751	1.28393	0.227784	5.63661	1.73e-08	3.16e-06	613.399	616.042	419.275	1004.99	1179.02	1829.78	618	608	364	951	1101	2438	7.76087	up-regulated1
Siglec1	321.477	1.10638	0.330425	3.34836	0.000812904	0.011179	122.084	226.963	263.775	298.01	352.314	665.714	123	224	229	282	329	887	3.08996	up-regulated1
Sirpb1a	12.7833	1.96922	0.988132	1.99287	0.0462758	0.189893	0.992555	11.1455	3.45556	5.28387	31.0551	24.7673	1	11	3	5	29	33	1.33465	up-regulated1
Six1	52.8129	1.43351	0.481225	2.97887	0.00289313	0.0291974	18.8585	42.5555	24.1889	42.271	104.945	84.0586	19	42	21	40	98	112	2.53863	up-regulated1
Six2	126.31	1.54631	0.340818	4.53707	5.7e-06	0.000236681	63.5235	66.873	63.352	115.188	173.48	275.442	64	66	55	109	162	367	5.2438	up-regulated1
Slamf7	56.0756	1.26317	0.421765	2.99496	0.00274485	0.0281624	39.7022	38.5026	20.7334	58.1226	72.8188	106.574	40	38	18	55	68	142	2.56148	up-regulated1
Slc10a3	205.455	1.02154	0.3003	3.40174	0.000669592	0.00960949	119.107	156.037	132.463	188.106	230.236	406.784	120	154	115	178	215	542	3.17419	up-regulated1
Slc11a1	768.908	1.4007	0.255632	5.47935	4.27e-08	5.95e-06	388.089	559.301	320.215	960.608	818.14	1567.09	391	552	278	909	764	2088	7.36969	up-regulated1
Slc12a7	1279.19	1.23526	0.203115	6.08159	1.19e-09	3.94e-07	760.297	893.666	634.672	1360.07	1670.55	2355.89	766	882	551	1287	1560	3139	8.92447	up-regulated1
Slc16a3	298.755	1.16048	0.283589	4.09212	4.27e-05	0.00112441	182.63	240.135	131.311	273.705	432.629	532.121	184	237	114	259	404	709	4.36913	up-regulated1
Slc16a9	615.047	1.26535	0.208089	6.08081	1.2e-09	3.94e-07	375.186	370.841	338.645	606.588	914.518	1084.51	378	366	294	574	854	1445	8.92236	up-regulated1
Slc26a2	831.582	1.27868	0.228167	5.60414	2.09e-08	3.49e-06	515.136	581.592	359.378	816.887	1288.25	1428.25	519	574	312	773	1203	1903	7.67925	up-regulated1
Slc28a2	21.5172	3.37158	0.774103	4.35547	1.33e-05	0.000458826	3.97022	5.06613	2.30371	40.1574	16.063	61.5429	4	5	2	38	15	82	4.87687	up-regulated
Slc35g1	348.086	1.19003	0.228336	5.21174	1.87e-07	1.65e-05	226.303	236.082	173.93	347.679	553.637	550.884	228	233	151	329	517	734	6.72798	up-regulated1
Slc37a2	850.106	1.38727	0.250164	5.54542	2.93e-08	4.45e-06	402.977	621.108	387.023	924.678	1025.89	1738.96	406	613	336	875	958	2317	7.53276	up-regulated1
Slc38a5	557.797	1.57496	0.232873	6.76317	1.35e-11	1.35e-08	249.131	344.497	247.649	568.545	902.739	1034.22	251	340	215	538	843	1378	10.8697	up-regulated1
Slc39a4	44.4552	1.39275	0.511724	2.72168	0.00649514	0.0521264	29.7767	23.3042	20.7334	38.0439	46.0472	108.826	30	23	18	36	43	145	2.18741	up-regulated1
Slc47a1	403.8	1.22712	0.29582	4.14822	3.35e-05	0.000936563	139.95	332.338	253.408	394.177	599.684	703.24	141	328	220	373	560	937	4.47486	up-regulated1
Slc4a1	122.618	1.80913	0.544876	3.32026	0.000899348	0.0121143	47.6426	88.1507	27.6445	75.031	116.724	380.515	48	87	24	71	109	507	3.04607	up-regulated1
Slc52a3	453.249	1.05326	0.234084	4.49951	6.81e-06	0.000276161	324.566	316.127	244.193	510.422	485.102	839.085	327	312	212	483	453	1118	5.16679	up-regulated1
Slc9b2	193.284	1.32297	0.32213	4.10696	4.01e-05	0.00108245	88.3374	149.958	93.3002	220.866	203.464	403.782	89	148	81	209	190	538	4.39697	up-regulated1
Slco2a1	598.488	1.74859	0.605146	2.88954	0.00385809	0.0361196	346.402	343.484	133.615	485.059	767.81	1514.56	349	339	116	459	717	2018	2.41363	up-regulated1
Slpi	30.7136	2.34815	0.587021	4.0001	6.33e-05	0.00151577	5.95533	15.1984	9.21483	36.9871	39.622	77.3039	6	15	8	35	37	103	4.19849	up-regulated
Smad6	558.031	1.15535	0.261533	4.4176	9.98e-06	0.000369158	400	418.463	218.852	579.112	718.55	1013.21	403	413	190	548	671	1350	5.00085	up-regulated1
Smco4	104.255	1.35357	0.271547	4.98465	6.21e-07	4.47e-05	50.6203	68.8994	56.4408	149.005	146.708	153.857	51	68	49	141	137	205	6.2071	up-regulated1
Snai1	140.9	1.67993	0.307945	5.45528	4.89e-08	6.53e-06	64.5161	77.0052	59.8964	158.516	185.26	300.209	65	76	52	150	173	400	7.31074	up-regulated1
Snx20	187.817	1.12738	0.235551	4.78616	1.7e-06	9.39e-05	131.017	113.481	109.426	200.787	286.992	285.199	132	112	95	190	268	380	5.76955	up-regulated1
Socs3	2351.43	1.09305	0.447888	2.44046	0.0146684	0.0910577	1956.33	1821.78	724.516	3173.49	2653.6	3778.88	1971	1798	629	3003	2478	5035	1.83362	up-regulated1
Sod3	1740.03	1.11444	0.216076	5.15761	2.5e-07	2.05e-05	1092.8	1291.86	914.572	1821.88	1995.02	3324.07	1101	1275	794	1724	1863	4429	6.60185	up-regulated1
Sox18	1277.68	1.33343	0.252238	5.28637	1.25e-07	1.24e-05	651.116	813.621	714.149	1216.35	1471.37	2799.45	656	803	620	1151	1374	3730	6.9039	up-regulated1
Sp5	33.6539	1.20424	0.585152	2.05799	0.0395908	0.172634	29.7767	24.3174	6.91112	30.6465	44.9763	65.2955	30	24	6	29	42	87	1.40241	up-regulated1
Spn	72.3091	1.89513	0.553721	3.42254	0.000620399	0.00908256	15.8809	29.3836	47.226	53.8955	72.8188	214.65	16	29	41	51	68	286	3.20733	up-regulated1
Spp1	19228.3	1.25838	0.204443	6.15516	7.5e-10	3.03e-07	13111.7	13806.2	7090.81	25055.1	25631.1	30674.6	13210	13626	6156	23709	23935	40871	9.12493	up-regulated1
Sprr1a	42.0101	1.97068	0.684525	2.8789	0.00399064	0.0368594	5.95533	40.5291	4.60742	58.1226	61.0393	81.807	6	40	4	55	57	109	2.39896	up-regulated1
Srgn	1737.83	1.01748	0.246054	4.1352	3.55e-05	0.000984002	1359.8	1315.17	772.894	1950.81	1753.01	3275.28	1370	1298	671	1846	1637	4364	4.45021	up-regulated1
St8sia6	285.485	1.11697	0.303354	3.68205	0.000231363	0.00422549	205.459	190.487	145.134	289.556	277.354	604.922	207	188	126	274	259	806	3.63571	up-regulated1
Stab1	4829.23	1.23739	0.204092	6.06287	1.34e-09	4.17e-07	2485.36	3562.51	2582.46	5159.17	6033.25	9152.63	2504	3516	2242	4882	5634	12195	8.87384	up-regulated1
Stc1	565.372	1.77217	0.221344	8.00643	1.18e-15	9.46e-12	245.161	299.915	223.46	654.143	815.999	1153.55	247	296	194	619	762	1537	14.9278	up-regulated1
Steap3	865.871	1.6338	0.251327	6.50069	8e-11	4.57e-08	369.23	601.857	294.875	1034.58	1209.01	1685.68	372	594	256	979	1129	2246	10.0972	up-regulated1
Stom	1417.25	1.05606	0.21687	4.86958	1.12e-06	7e-05	926.054	955.473	881.168	1350.56	1667.34	2722.9	933	943	765	1278	1557	3628	5.95142	up-regulated1
Stra6	2306.52	1.45892	0.401717	3.63172	0.000281541	0.00491194	1383.62	1366.84	941.065	2444.32	2613.98	5089.3	1394	1349	817	2313	2441	6781	3.55046	up-regulated1
Stx11	145.574	1.38234	0.33051	4.18246	2.88e-05	0.000836705	108.189	82.0714	51.8334	173.311	171.338	286.7	109	81	45	164	160	382	4.54004	up-regulated1
Styk1	15.9581	1.36437	0.686859	1.98639	0.0469905	0.191404	9.92555	12.1587	4.60742	27.4761	16.063	25.5178	10	12	4	26	15	34	1.32799	up-regulated1
Syk	669.216	1.13937	0.230612	4.94064	7.79e-07	5.28e-05	338.461	501.547	414.667	715.436	782.802	1262.38	341	495	360	677	731	1682	6.10865	up-regulated1
Syt15	125.496	1.3423	0.290706	4.61736	3.89e-06	0.000173386	71.464	87.1375	54.1371	139.494	205.606	195.136	72	86	47	132	192	260	5.41045	up-regulated1
Tagln2	2877.42	1.32207	0.230596	5.73327	9.85e-09	2.05e-06	1800.49	1935.26	1196.78	2891.33	3742.67	5697.97	1814	1910	1039	2736	3495	7592	8.00651	up-regulated1
Tarm1	18.9838	2.32954	0.86303	2.69925	0.00694959	0.0545879	0.992555	12.1587	5.75927	10.5677	51.4015	33.023	1	12	5	10	48	44	2.15804	up-regulated
Tbx15	231.58	1.14468	0.272689	4.19775	2.7e-05	0.000795137	175.682	162.116	94.452	242.001	366.236	348.993	177	160	82	229	342	465	4.56931	up-regulated1
Tbxas1	288.171	1.08993	0.243288	4.48	7.46e-06	0.000296641	134.987	206.698	211.941	380.439	311.622	483.337	136	204	184	360	291	644	5.12702	up-regulated1
Tes	380.382	1.13873	0.262256	4.34204	1.41e-05	0.000479546	248.139	279.651	185.448	427.994	397.291	743.769	250	276	161	405	371	991	4.85027	up-regulated1
Tfap2a	30.7135	1.61435	0.522309	3.0908	0.00199621	0.0221408	21.8362	14.1852	9.21483	49.6684	35.3385	54.0377	22	14	8	47	33	72	2.69979	up-regulated1
Tfpi	514.22	1.0287	0.232304	4.42827	9.5e-06	0.000356304	313.647	448.86	252.256	537.898	715.337	817.32	316	443	219	509	668	1089	5.02231	up-regulated1
Tfpi2	81.5803	2.31465	0.407741	5.67678	1.37e-08	2.68e-06	23.8213	39.5159	18.4297	84.5419	159.559	163.614	24	39	16	80	149	218	7.86248	up-regulated
Tgfb1	1278.63	1.32986	0.423555	3.13975	0.00169091	0.019614	728.535	797.41	657.709	1067.34	1576.31	2844.48	734	787	571	1010	1472	3790	2.77188	up-regulated1
Tgfbi	4211.22	1.67216	0.547165	3.05604	0.00224279	0.0241563	2058.56	2870.47	1105.78	4614.93	4587.58	10030	2074	2833	960	4367	4284	13364	2.64921	up-regulated1
Tgif1	321.484	1.43696	0.284879	5.04412	4.56e-07	3.51e-05	164.764	221.897	133.615	286.386	530.078	592.163	166	219	116	271	495	789	6.34141	up-regulated1
Tgm1	2867.22	1.65471	0.588623	2.81116	0.00493629	0.0427811	1116.62	2360.82	669.227	3903.72	3272.56	5880.35	1125	2330	581	3694	3056	7835	2.3066	up-regulated1
Tgm2	7739.91	1.06692	0.389545	2.73889	0.00616467	0.0504934	5671.46	5352.88	3980.81	7313.94	8457.69	15662.7	5714	5283	3456	6921	7898	20869	2.21009	up-regulated1
Thbd	3329.63	1.39796	0.22994	6.07967	1.2e-09	3.94e-07	2010.92	2143.99	1340.76	3390.13	4368.06	6723.94	2026	2116	1164	3208	4079	8959	8.91927	up-regulated1
Thbs1	2072.65	2.68947	0.599725	4.48451	7.31e-06	0.00029189	592.555	855.164	221.156	2573.25	2796.03	5397.76	597	844	192	2435	2611	7192	5.13619	up-regulated
Thbs4	188.53	1.83179	0.421896	4.34179	1.41e-05	0.000479546	68.4863	99.2962	80.6298	103.564	304.126	475.081	69	98	70	98	284	633	4.84978	up-regulated1
Themis2	230.614	1.02761	0.297246	3.45712	0.000545978	0.00822614	95.2853	148.944	211.941	229.32	354.456	343.74	96	147	184	217	331	458	3.26282	up-regulated1
Thoc6	312.903	1.25517	0.224333	5.59513	2.2e-08	3.57e-06	169.727	206.698	178.537	337.111	426.204	559.14	171	204	155	319	398	745	7.65668	up-regulated1
Ticrr	37.2048	1.11143	0.556565	1.99694	0.0458312	0.188587	34.7394	24.3174	11.5185	26.4194	55.685	70.5492	35	24	10	25	52	94	1.33884	up-regulated1
Tie1	1522.11	1.04671	0.196191	5.33514	9.55e-08	1.05e-05	993.548	1091.25	894.991	1525.98	1889	2737.91	1001	1077	777	1444	1764	3648	7.02014	up-regulated1
Timp1	739.42	1.99426	0.618866	3.22244	0.00127103	0.0157419	310.67	472.164	107.122	984.914	956.282	1605.37	313	466	93	932	893	2139	2.89584	up-regulated1
Tlr4	618.577	1.19512	0.211075	5.66207	1.5e-08	2.82e-06	421.836	399.211	307.545	710.152	743.18	1129.54	425	394	267	672	694	1505	7.82519	up-regulated1
Tlr5	36.5285	1.2008	0.554145	2.16695	0.0302386	0.143966	26.799	30.3968	9.21483	34.8736	42.8346	75.0523	27	30	8	33	40	100	1.51944	up-regulated1
Tlr8	93.2789	1.58234	0.45231	3.49836	0.000468133	0.0072934	29.7767	66.873	43.7705	67.6336	131.716	219.903	30	66	38	64	123	293	3.32963	up-regulated1
Tm4sf1	3433.15	1.84378	0.506402	3.64095	0.00027163	0.00478595	1289.33	2364.87	833.942	4090.77	4793.19	7226.79	1299	2334	724	3871	4476	9629	3.56602	up-regulated1
Tmem173	567.483	1.38189	0.20863	6.62363	3.5e-11	2.79e-08	303.722	366.788	274.141	647.803	754.959	1057.49	306	362	238	613	705	1409	10.4553	up-regulated1
Tmem252	1262.75	1.46966	0.248411	5.91627	3.29e-09	8.24e-07	706.699	724.457	579.383	1591.5	1198.3	2776.19	712	715	503	1506	1119	3699	8.48237	up-regulated1
Tmem26	31.8982	2.13771	0.519223	4.11713	3.84e-05	0.00105028	7.94044	18.2381	9.21483	47.5548	51.4015	57.0398	8	18	8	45	48	76	4.41609	up-regulated
Tmem45a	113.016	1.08709	0.372845	2.91566	0.00354937	0.0339586	99.2555	73.9656	43.7705	100.394	152.063	208.645	100	73	38	95	142	278	2.44985	up-regulated1
Tmem71	39.3741	1.10799	0.557503	1.98742	0.0468761	0.191083	28.7841	33.4365	12.6704	25.3626	55.685	80.306	29	33	11	24	52	107	1.32905	up-regulated1
Tnc	3620.44	2.80135	0.686976	4.0778	4.55e-05	0.00117823	765.26	1621.16	338.645	4199.62	5622.04	9175.9	771	1600	294	3974	5250	12226	4.34234	up-regulated
Tnfaip2	717.392	2.22135	0.550548	4.0348	5.46e-05	0.00136216	335.484	239.122	185.448	612.929	932.723	1998.64	338	236	161	580	871	2663	4.26242	up-regulated
Tnfrsf10b	214.286	1.04143	0.242373	4.29681	1.73e-05	0.000568677	169.727	147.931	102.515	282.159	251.653	331.731	171	146	89	267	235	442	4.76127	up-regulated1
Tnfrsf12a	1180.48	1.21906	0.192842	6.32156	2.59e-10	1.3e-07	691.811	838.952	597.812	1252.28	1659.84	2042.17	697	828	519	1185	1550	2721	9.5868	up-regulated1
Tnfrsf1b	1320.9	1.15261	0.239386	4.81486	1.47e-06	8.58e-05	820.843	1023.36	615.09	1363.24	1527.05	2575.8	827	1010	534	1290	1426	3432	5.83179	up-regulated1
Tnfrsf22	200.417	1.2304	0.355317	3.46283	0.000534528	0.00813784	111.166	181.368	66.8075	239.888	207.748	395.526	112	179	58	227	194	527	3.27203	up-regulated1
Tnfrsf23	171.381	1.93207	0.287127	6.72897	1.71e-11	1.61e-08	75.4342	86.1243	51.8334	211.355	253.795	349.744	76	85	45	200	237	466	10.7673	up-regulated1
Tnfrsf25	80.2321	1.27427	0.373728	3.40961	0.000650565	0.00939535	41.6873	52.6878	46.0742	104.621	162.771	73.5513	42	52	40	99	152	98	3.18671	up-regulated1
Tnfsf13	26.6343	1.04596	0.523076	1.99963	0.04554	0.18803	14.8883	12.1587	25.3408	34.8736	34.2677	38.2767	15	12	22	33	32	51	1.34161	up-regulated1
Tnfsf14	11.9929	2.73825	0.866386	3.16054	0.00157474	0.0185313	2.97767	4.05291	2.30371	11.6245	29.9842	21.0147	3	4	2	11	28	28	2.80279	up-regulated
Tnxb	703.318	1.33827	0.237813	5.62743	1.83e-08	3.26e-06	404.962	443.793	347.86	733.401	840.629	1449.26	408	438	302	694	785	1931	7.73774	up-regulated1
Top2a	216.14	2.3511	0.679132	3.46193	0.000536325	0.00814969	48.6352	81.0582	82.9335	107.791	534.361	442.058	49	80	72	102	499	589	3.27057	up-regulated
Tpm4	5367.18	1.32383	0.206271	6.41791	1.38e-10	7.38e-08	3124.56	3773.26	2294.49	5951.75	6973.47	10085.5	3148	3724	1992	5632	6512	13438	9.85962	up-regulated1
Traf1	66.3993	1.64698	0.473416	3.47894	0.000503408	0.00775249	21.8362	51.6746	23.0371	64.4632	83.5274	153.857	22	51	20	61	78	205	3.29808	up-regulated1
Tram2	110.605	1.09848	0.367978	2.98518	0.00283411	0.0288127	68.4863	91.1904	51.8334	140.551	93.1652	218.402	69	90	45	133	87	291	2.54758	up-regulated1
Trem1	50.9876	1.34823	0.618467	2.17995	0.0292611	0.141669	34.7394	44.582	6.91112	39.1007	56.7558	123.836	35	44	6	37	53	165	1.53371	up-regulated1
Trim47	874.01	1.26146	0.242637	5.19896	2e-07	1.73e-05	424.814	694.06	425.034	880.293	1197.23	1622.63	428	685	369	833	1118	2162	6.6981	up-regulated1
Troap	10.4558	1.82145	0.911248	1.99885	0.0456245	0.18804	1.98511	5.06613	6.91112	6.34065	21.4173	21.0147	2	5	6	6	20	28	1.3408	up-regulated1
Tspan8	110.793	1.10336	0.269024	4.10135	4.11e-05	0.00109466	64.5161	83.0846	63.352	136.324	168.126	149.354	65	82	55	129	157	199	4.38642	up-regulated1
Tuba1c	1961.47	1.11702	0.235159	4.75005	2.03e-06	0.000106791	1273.45	1550.24	890.383	2086.07	2214.55	3754.12	1283	1530	773	1974	2068	5002	5.69172	up-regulated1
Tubb6	2147.97	1.34688	0.405287	3.32327	0.000889691	0.0120045	1314.14	1561.38	761.375	2400.99	2518.67	4331.27	1324	1541	661	2272	2352	5771	3.05076	up-regulated1
Twist1	95.6895	1.63328	0.401616	4.06677	4.77e-05	0.00121961	50.6203	43.5688	46.0742	70.8039	149.921	213.149	51	43	40	67	140	284	4.32176	up-regulated1
Uaca	1849.3	1.08626	0.180171	6.02906	1.65e-09	4.73e-07	1305.21	1268.56	979.076	1925.44	2556.15	3061.38	1315	1252	850	1822	2387	4079	8.78274	up-regulated1
Ube2c	27.3076	2.24382	0.733291	3.05993	0.00221391	0.0239096	11.9107	14.1852	2.30371	14.7948	62.1101	58.5408	12	14	2	14	58	78	2.65484	up-regulated
Ucn2	69.7082	2.60716	1.0981	2.37424	0.0175853	0.102021	7.94044	48.6349	2.30371	112.018	86.74	160.612	8	48	2	106	81	214	1.75485	up-regulated
Uhrf1	380.122	1.7891	0.653032	2.73968	0.00614995	0.0504082	63.5235	223.923	224.612	311.748	655.369	801.559	64	221	195	295	612	1068	2.21113	up-regulated1
Upp1	416.227	1.22548	0.230194	5.32368	1.02e-07	1.11e-05	285.856	275.598	186.6	576.999	446.55	725.756	288	272	162	546	417	967	6.99273	up-regulated1
Vat1	3030.39	1.04238	0.220896	4.71885	2.37e-06	0.000121751	2137.96	2182.49	1622.96	2912.47	3496.37	5830.06	2154	2154	1409	2756	3265	7768	5.62493	up-regulated1
Vim	17442.9	1.19117	0.20934	5.69011	1.27e-08	2.54e-06	11165.3	12511.3	8198.9	18786.3	20453.5	33542.4	11249	12348	7118	17777	19100	44692	7.89633	up-regulated1
Vnn1	33.6512	1.58677	0.548728	2.89172	0.00383136	0.0359269	23.8213	17.2249	9.21483	28.5329	65.3227	57.7903	24	17	8	27	61	77	2.41665	up-regulated1
Wdfy4	601.172	1.00722	0.243785	4.13159	3.6e-05	0.000996549	303.722	439.74	456.134	564.318	749.605	1093.51	306	434	396	534	700	1457	4.44338	up-regulated1
Wdr86	22.9554	1.56684	0.628386	2.49343	0.0126515	0.0820751	14.8883	16.2116	3.45556	31.7032	33.1968	38.2767	15	16	3	30	31	51	1.89786	up-regulated1
Wfdc17	43.8802	1.26513	0.429165	2.94789	0.00319953	0.0315346	17.866	36.4762	23.0371	62.3497	56.7558	66.7966	18	36	20	59	53	89	2.49491	up-regulated1
Zfp36	1474.92	1.20459	0.23299	5.17013	2.34e-07	1.95e-05	964.764	1004.11	709.542	1628.49	1564.53	2978.08	972	991	616	1541	1461	3968	6.63091	up-regulated1

## Sheet: Table S4
Table S4 The differential expression gene (DEGs) in vehicle and RG108 groups (down-regulated)
Row.names	baseMean	log2FoldChange	lfcSE	stat	pvalue	padj	V1.x	V2.x	V3.x	RG1.x	RG2.x	RG3.x	V1.y	V2.y	V3.y	RG1.y	RG2.y	RG3.y	pvalue_10	Group			filter criteria:
1700013F07Rik	25.2713	-1.05293	0.534234	-1.97091	0.048734	0.196111	32.7543	28.3704	41.4667	10.5677	18.2047	20.2641	33	28	36	10	17	27	1.31217	down-regulated1			readcount ≠ 0
1700080G18Rik	43.8495	-1.10319	0.456185	-2.41831	0.015593	0.0945243	90.3225	39.5159	49.5297	27.4761	29.9842	26.2683	91	39	43	26	28	35	1.80707	down-regulated1			FC>=1
A3galt2	39.4597	-1.38103	0.649001	-2.12793	0.0333427	0.153365	108.189	25.3307	38.0112	10.5677	17.1338	37.5262	109	25	33	10	16	50	1.477	down-regulated1			p<=0.05
Acaa1b	33.2503	-1.74174	0.523198	-3.32902	0.000871518	0.011789	33.7469	51.6746	67.9594	11.6245	22.4882	12.0084	34	51	59	11	21	16	3.05972	down-regulated1
Adam21	47.2554	-1.01896	0.416846	-2.44445	0.0145074	0.0903312	74.4416	45.5952	70.2631	30.6465	23.559	39.0272	75	45	61	29	22	52	1.83841	down-regulated1
Adam32	22.807	-1.32438	0.660067	-2.00644	0.0448096	0.185973	16.8734	40.5291	40.3149	22.1923	6.42519	10.5073	17	40	35	21	6	14	1.34863	down-regulated1
Aldh3b2	47.1615	-1.04363	0.491174	-2.12477	0.0336057	0.154186	36.7245	98.283	55.289	23.249	43.9054	25.5178	37	97	48	22	41	34	1.47359	down-regulated1
Bglap3	38.3974	-1.40787	0.690527	-2.03883	0.0414665	0.177669	46.6501	55.7275	64.5038	48.6116	9.63778	5.25366	47	55	56	46	9	7	1.3823	down-regulated1
Bspry	32.8079	-1.01283	0.510023	-1.98586	0.0470489	0.191484	54.5905	32.4233	44.9223	25.3626	11.7795	27.7694	55	32	39	24	11	37	1.32745	down-regulated1
Ccdc42	18.4994	-1.28784	0.619624	-2.07842	0.0376706	0.167303	19.8511	33.4365	25.3408	14.7948	8.56692	9.00628	20	33	22	14	8	12	1.424	down-regulated1
Ccdc63	39.2465	-1.15812	0.442398	-2.61783	0.0088491	0.064188	55.5831	55.7275	51.8334	23.249	16.063	33.023	56	55	45	22	15	44	2.0531	down-regulated1
Ccl17	48.6071	-1.15349	0.453966	-2.54091	0.0110565	0.0750342	104.218	47.6217	49.5297	27.4761	26.7716	36.0251	105	47	43	26	25	48	1.95638	down-regulated1
Cfap53	13.5664	-1.94143	0.869239	-2.23348	0.025517	0.129755	37.7171	16.2116	10.3667	10.5677	4.28346	2.25157	38	16	9	10	4	3	1.59317	down-regulated1
Chst5	22.172	-1.56868	0.591124	-2.65373	0.00796079	0.0599436	24.8139	36.4762	38.0112	16.9084	8.56692	8.25576	25	36	33	16	8	11	2.09904	down-regulated1
Clrn1	15.2559	-1.37575	0.684401	-2.01016	0.0444145	0.18486	20.8437	25.3307	19.5815	10.5677	10.7086	4.50314	21	25	17	10	10	6	1.35248	down-regulated1
Cyp2c44	14.1421	-1.53267	0.706858	-2.16829	0.0301367	0.14378	26.799	22.291	13.8222	9.51097	6.42519	6.00419	27	22	12	9	6	8	1.5209	down-regulated1
Dcst2	44.4353	-1.04586	0.447736	-2.33588	0.0194976	0.108877	69.4789	36.4762	73.7187	35.9303	22.4882	28.5199	70	36	64	34	21	38	1.71002	down-regulated1
Ddias	109.677	-1.27682	0.3005	-4.24897	2.15e-05	0.000663989	115.136	167.182	184.297	57.0658	57.8267	76.5534	116	165	160	54	54	102	4.66806	down-regulated1
Eif3j2	238.776	-1.5261	0.291029	-5.2438	1.57e-07	1.46e-05	442.68	383	237.282	88.769	163.842	117.082	446	378	206	84	153	156	6.80326	down-regulated1
Fam92b	21.5549	-1.13517	0.57672	-1.96832	0.0490314	0.196757	29.7767	21.2778	38.0112	9.51097	14.9921	15.761	30	21	33	9	14	21	1.30953	down-regulated1
Fhl4	50.4809	-1.03601	0.417937	-2.47887	0.0131801	0.0844707	77.4193	67.8862	57.5927	44.3845	35.3385	20.2641	78	67	50	42	33	27	1.88008	down-regulated1
Gabrr2	23.2504	-1.51458	0.605616	-2.50088	0.0123883	0.0808194	34.7394	35.4629	33.4038	15.8516	4.28346	15.761	35	35	29	15	4	21	1.90699	down-regulated1
Galr3	13.4509	-1.54875	0.77377	-2.00156	0.0453317	0.187363	27.7915	23.3042	9.21483	5.28387	5.35432	9.7568	28	23	8	5	5	13	1.3436	down-regulated1
Gm13090	23.2571	-1.1535	0.554489	-2.0803	0.0374979	0.166917	36.7245	25.3307	34.5556	10.5677	12.8504	19.5136	37	25	30	10	12	26	1.42599	down-regulated1
Gm13202	15.2684	-1.33449	0.66357	-2.01108	0.0443171	0.184647	27.7915	18.2381	19.5815	10.5677	6.42519	9.00628	28	18	17	10	6	12	1.35343	down-regulated1
Gm14296	86.6736	-1.32854	0.487044	-2.72777	0.00637643	0.0515262	143.92	145.905	81.7816	90.8826	19.2756	38.2767	145	144	71	86	18	51	2.19542	down-regulated1
Gm27239	10.2765	-1.86805	0.87611	-2.1322	0.03299	0.152531	20.8437	18.2381	9.21483	2.11355	7.49605	3.75262	21	18	8	2	7	5	1.48162	down-regulated1
Gm2897	13.7339	-1.76296	0.719354	-2.45076	0.0142556	0.0891869	26.799	17.2249	19.5815	4.2271	8.56692	6.00419	27	17	17	4	8	8	1.84601	down-regulated1
Gm3248	9.48825	-1.71652	0.846613	-2.02752	0.0426096	0.180284	13.8958	10.1323	19.5815	5.28387	4.28346	3.75262	14	10	17	5	4	5	1.37049	down-regulated1
Gm39972	78.2174	-1.0222	0.32816	-3.11494	0.00183985	0.0207514	135.98	85.1111	93.3002	56.009	47.118	51.7861	137	84	81	53	44	69	2.73522	down-regulated1
Gm40835	40.1389	-1.16101	0.408801	-2.84004	0.00451082	0.0399904	59.5533	53.701	52.9853	29.5897	22.4882	22.5157	60	53	46	28	21	30	2.34574	down-regulated1
Gm6710	119.459	-1.06938	0.477912	-2.2376	0.0252468	0.128857	282.878	120.574	81.7816	119.416	38.5511	73.5513	285	119	71	113	36	98	1.59779	down-regulated1
Gmnc	21.1263	-1.16553	0.587233	-1.98479	0.0471682	0.191727	24.8139	31.41	31.1001	14.7948	17.1338	7.50523	25	31	27	14	16	10	1.32635	down-regulated1
Gnmt	33.3145	-1.11677	0.490623	-2.27623	0.0228322	0.121367	56.5756	27.3571	52.9853	17.9652	22.4882	22.5157	57	27	46	17	21	30	1.64145	down-regulated1
Got1l1	57.591	-1.02267	0.422764	-2.41901	0.0155627	0.0944138	46.6501	107.402	77.1742	46.4981	38.5511	29.2704	47	106	67	44	36	39	1.80791	down-regulated1
Gpr52	37.3596	-1.01067	0.457051	-2.21129	0.0270161	0.134668	31.7618	54.7143	63.352	25.3626	25.7007	23.2662	32	54	55	24	24	31	1.56838	down-regulated1
H2-Bl	64.4735	-1.0979	0.384989	-2.85177	0.00434767	0.0391329	79.4044	90.1772	93.3002	53.8955	46.0472	24.0167	80	89	81	51	43	32	2.36174	down-regulated1
Hcrtr1	44.9523	-1.12903	0.390247	-2.89312	0.00381436	0.0358354	56.5756	64.8465	63.352	32.76	28.9133	23.2662	57	64	55	31	27	31	2.41858	down-regulated1
Heatr4	18.0821	-1.32577	0.651658	-2.03446	0.0419052	0.178689	34.7394	17.2249	25.3408	14.7948	9.63778	6.75471	35	17	22	14	9	9	1.37773	down-regulated1
Hsf5	30.3576	-1.4549	0.677828	-2.14641	0.0318402	0.148933	83.3746	18.2381	32.2519	11.6245	9.63778	27.0188	84	18	28	11	9	36	1.49702	down-regulated1
Hspa1a	7967.36	-1.45127	0.501154	-2.89585	0.00378129	0.035639	18189.6	9062.3	7751.98	3148.13	3671.99	5980.17	18326	8944	6730	2979	3429	7968	2.42236	down-regulated1
Hspa1b	11015	-1.8201	0.470701	-3.86679	0.000110279	0.00235497	27355.8	12207.4	11941.3	3989.32	4439.8	6156.54	27561	12048	10367	3775	4146	8203	3.95751	down-regulated1
Igfals	12.6482	-2.21132	0.944819	-2.34047	0.0192594	0.107928	44.665	6.07936	11.5185	6.34065	4.28346	3.00209	45	6	10	6	4	4	1.71536	down-regulated
Il12rb1	99.0849	-1.03299	0.382602	-2.69989	0.00693616	0.0545483	183.623	102.336	112.882	99.3368	46.0472	50.2851	185	101	98	94	43	67	2.15888	down-regulated1
Insm2	78.6252	-1.43418	0.315858	-4.54058	5.61e-06	0.000233574	100.248	113.481	130.159	43.3277	49.2598	35.2746	101	112	113	41	46	47	5.25103	down-regulated1
Klhl30	10.3027	-1.9042	0.83808	-2.2721	0.0230805	0.122222	17.866	18.2381	12.6704	2.11355	6.42519	4.50314	18	18	11	2	6	6	1.63676	down-regulated1
Lao1	43.1294	-1.00352	0.426188	-2.35463	0.0185409	0.105779	59.5533	52.6878	61.0483	25.3626	20.3464	39.7777	60	52	53	24	19	53	1.73187	down-regulated1
LOC108168727	10.5785	-1.67921	0.790196	-2.12506	0.0335819	0.154186	17.866	13.172	17.2778	4.2271	6.42519	4.50314	18	13	15	4	6	6	1.47389	down-regulated1
Loxhd1	29.7777	-1.26262	0.504998	-2.50025	0.0124105	0.0808978	54.5905	42.5555	28.7963	14.7948	21.4173	16.5115	55	42	25	14	20	22	1.90621	down-regulated1
Lrp2bp	27.5579	-1.31693	0.56798	-2.31863	0.0204151	0.112631	34.7394	36.4762	47.226	17.9652	6.42519	22.5157	35	36	41	17	6	30	1.69005	down-regulated1
Lrrc17	22.3801	-1.36853	0.631128	-2.1684	0.0301286	0.14378	47.6426	17.2249	32.2519	9.51097	9.63778	18.0126	48	17	28	9	9	24	1.52102	down-regulated1
Lrrc74b	25.8116	-1.09154	0.532615	-2.04941	0.0404224	0.174644	27.7915	38.5026	39.163	22.1923	10.7086	16.5115	28	38	34	21	10	22	1.39338	down-regulated1
Mab21l3	22.9057	-1.94053	0.595554	-3.25836	0.00112057	0.014289	49.6278	36.4762	23.0371	7.39742	9.63778	11.2578	50	36	20	7	9	15	2.95056	down-regulated1
Mesp2	25.1947	-1.29462	0.529641	-2.44434	0.0145119	0.0903312	29.7767	45.5952	32.2519	12.6813	12.8504	18.0126	30	45	28	12	12	24	1.83828	down-regulated1
Nhlh2	13.9668	-1.95832	0.711093	-2.75395	0.005888	0.0488866	16.8734	24.3174	25.3408	6.34065	6.42519	4.50314	17	24	22	6	6	6	2.23003	down-regulated1
Pde6b	85.6107	-1.51231	0.55249	-2.73727	0.00619518	0.0505719	208.437	89.164	82.9335	67.6336	10.7086	54.7882	210	88	72	64	10	73	2.20795	down-regulated1
Pgr15l	13.1576	-2.0781	0.745405	-2.78788	0.00530537	0.0452052	15.8809	20.2645	27.6445	4.2271	6.42519	4.50314	16	20	24	4	6	6	2.27528	down-regulated
Pla2g3	210.116	-1.15174	0.265596	-4.33642	1.45e-05	0.0004883	341.439	259.386	267.23	172.254	129.575	90.8133	344	256	232	163	121	121	4.83917	down-regulated1
Pla2g4d	16.0018	-1.71119	0.737246	-2.32106	0.0202835	0.112021	32.7543	20.2645	20.7334	2.11355	9.63778	10.5073	33	20	18	2	9	14	1.69286	down-regulated1
Plin4	803.142	-1.36883	0.465245	-2.94216	0.00325926	0.0319073	1243.67	940.275	1290.08	629.838	209.889	505.102	1253	928	1120	596	196	673	2.48688	down-regulated1
Pmaip1	777.149	-1.10829	0.167053	-6.6344	3.26e-11	2.75e-08	988.585	1139.88	1058.55	525.217	385.511	565.144	996	1125	919	497	360	753	10.487	down-regulated1
Pou2f3	29.8523	-1.24851	0.498625	-2.50391	0.0122828	0.0803597	53.598	34.4497	38.0112	22.1923	12.8504	18.0126	54	34	33	21	12	24	1.9107	down-regulated1
Prok1	16.6696	-2.84426	0.710949	-4.00066	6.32e-05	0.00151449	30.7692	21.2778	35.7075	4.2271	4.28346	3.75262	31	21	31	4	4	5	4.19951	down-regulated
Ptprv	71.9632	-1.43102	0.443068	-3.22979	0.0012388	0.0154043	85.3597	110.442	118.641	68.6903	24.6299	24.0167	86	109	103	65	23	32	2.907	down-regulated1
Rad21l	27.0359	-1.63685	0.546097	-2.99736	0.00272326	0.0279778	49.6278	47.6217	25.3408	16.9084	10.7086	12.0084	50	47	22	16	10	16	2.56491	down-regulated1
Sapcd2	75.4223	-1.14722	0.411511	-2.78783	0.00530631	0.0452052	134.987	70.9259	105.971	25.3626	64.2519	51.0356	136	70	92	24	60	68	2.27521	down-regulated1
Scn10a	84.8004	-1.28613	0.486281	-2.64483	0.00817318	0.0610264	190.571	97.2698	72.5668	85.5987	26.7716	36.0251	192	96	63	81	25	48	2.08761	down-regulated1
Scn11a	12.8125	-1.85191	0.851507	-2.17486	0.0296404	0.142302	34.7394	14.1852	11.5185	5.28387	2.14173	9.00628	35	14	10	5	2	12	1.52812	down-regulated1
Sh2d6	23.038	-1.41604	0.719857	-1.96712	0.0491693	0.197071	31.7618	54.7143	13.8222	23.249	6.42519	8.25576	32	54	12	22	6	11	1.30831	down-regulated1
Sh3bgr	37.3934	-1.13559	0.470653	-2.4128	0.0158305	0.0952147	51.6129	57.7539	44.9223	31.7032	12.8504	25.5178	52	57	39	30	12	34	1.80051	down-regulated1
Sis	28.004	-1.39705	0.608613	-2.29547	0.0217061	0.117289	54.5905	41.5423	25.3408	27.4761	8.56692	10.5073	55	41	22	26	8	14	1.66342	down-regulated1
Skor1	24.033	-1.35458	0.668529	-2.02622	0.0427427	0.180465	56.5756	28.3704	18.4297	23.249	8.56692	9.00628	57	28	16	22	8	12	1.36914	down-regulated1
Slc16a8	45.7078	-1.08124	0.448131	-2.41278	0.0158315	0.0952147	57.5682	53.701	74.8705	44.3845	18.2047	25.5178	58	53	65	42	17	34	1.80048	down-regulated1
Slc2a4	87.8625	-1.54517	0.440442	-3.50822	0.000451122	0.00708187	225.31	65.8598	101.363	49.6684	40.6928	44.2809	227	65	88	47	38	59	3.34571	down-regulated1
Slco6c1	9.6525	-1.74665	0.853027	-2.04759	0.0406002	0.175082	9.92555	16.2116	18.4297	3.17032	6.42519	3.75262	10	16	16	3	6	5	1.39147	down-regulated1
Smtnl2	82.626	-1.66219	0.574676	-2.89239	0.00382322	0.0358715	267.99	47.6217	61.0483	50.7252	27.8425	40.5283	270	47	53	48	26	54	2.41757	down-regulated1
Snai3	18.5381	-2.11492	0.756226	-2.79668	0.00516302	0.0442908	18.8585	31.41	40.3149	10.5677	1.07086	9.00628	19	31	35	10	1	12	2.2871	down-regulated
Spata21	33.4905	-1.083	0.534337	-2.02681	0.0426819	0.180333	75.4342	33.4365	27.6445	21.1355	19.2756	24.0167	76	33	24	20	18	32	1.36976	down-regulated1
Stag3	102.147	-1.03008	0.357532	-2.88109	0.00396302	0.0367526	129.032	129.693	152.045	105.677	51.4015	45.0314	130	128	132	100	48	60	2.40197	down-regulated1
Stc2	168.902	-1.09903	0.264543	-4.15444	3.26e-05	0.000921089	294.789	190.487	206.182	87.7123	108.157	126.088	297	188	179	83	101	168	4.48667	down-regulated1
Synpo2l	24.1991	-1.39046	0.617592	-2.25142	0.0243592	0.126299	56.5756	17.2249	31.1001	14.7948	14.9921	10.5073	57	17	27	14	14	14	1.61334	down-regulated1
Tcf15	38.6212	-1.48393	0.488864	-3.03546	0.00240166	0.0254398	38.7096	50.6613	81.7816	21.1355	13.9212	25.5178	39	50	71	20	13	34	2.61949	down-regulated1
Tcf24	80.2131	-1.00019	0.442166	-2.26202	0.0236963	0.124181	41.6873	130.706	148.589	53.8955	54.6141	51.7861	42	129	129	51	51	69	1.62532	down-regulated1
Tcfl5	110.997	-1.01195	0.332993	-3.03897	0.00237392	0.0251793	98.263	145.905	201.574	82.4284	56.7558	81.0565	99	144	175	78	53	108	2.62453	down-regulated1
Tdrd6	33.8215	-1.08681	0.497856	-2.18299	0.0290364	0.140881	41.6873	49.6481	46.0742	26.4194	27.8425	11.2578	42	49	40	25	26	15	1.53706	down-regulated1
Trim63	8.24767	-2.00867	1.01854	-1.9721	0.0485976	0.19571	7.94044	22.291	9.21483	2.11355	6.42519	1.50105	8	22	8	2	6	2	1.31338	down-regulated
Tsga13	20.8206	-1.42003	0.637228	-2.22845	0.0258504	0.130771	24.8139	20.2645	46.0742	6.34065	13.9212	13.5094	25	20	40	6	13	18	1.58753	down-regulated1
Vmn2r1	40.113	-1.31719	0.472906	-2.78531	0.00534771	0.0454612	65.5086	45.5952	61.0483	27.4761	11.7795	29.2704	66	45	53	26	11	39	2.27183	down-regulated1
Vtcn1	48.5955	-1.01365	0.394611	-2.56873	0.0102072	0.0709545	78.4119	60.7936	55.289	38.0439	34.2677	24.7673	79	60	48	36	32	33	1.99109	down-regulated1
Vwce	31.3553	-1.86423	0.588277	-3.16896	0.00152984	0.0181362	46.6501	45.5952	55.289	24.3058	4.28346	12.0084	47	45	48	23	4	16	2.81535	down-regulated1
Xlr3b	109.936	-2.0209	0.538406	-3.75349	0.000174392	0.00338553	184.615	177.315	167.019	89.8258	8.56692	32.2725	186	175	145	85	8	43	3.75847	down-regulated

## Sheet: Table S5
Fig. S5 The results of GO enrichment analysis and GO network analysis by enrichplot (R package) .
ID	Description	Count	GeneRatio		BgRatio	pvalue	p.adjust	qvalue	Count	geneID
GO:0045785	positive regulation of cell adhesion	65	65/640	442	442/23355	7.27e-29	4.85e-26	2.88e-26	65	Ada/Adam8/Anxa1/Cav1/Ccl2/Ccl5/Ccr2/Ccr5/Cd24a/Cd36/Cd3e/Cd44/Cd74/Cdh1/Ceacam1/Col8a1/Cxcl12/Dab2/Dock5/Dusp10/Dysf/Emilin1/Ephb4/Ets1/Fbln1/Fn1/Foxc2/Fstl3/Fut4/Gm5150/H2-Aa/H2-Ab1/Has2/Hlx/Il1b/Il2rg/Il4ra/Il6/Il7r/Iqgap1/Itga5/Itgal/Itgb2/Kdr/Lgals1/Lif/Nid1/Plaur/Ptafr/Ptprc/Runx1/Runx3/Sash3/Selp/Sirpb1a/Sirpb1b/Slc4a1/Spn/Spp1/Syk/Tgfb1/Tgm2/Thbs1/Tnfsf14/Vnn1
GO:0050900	leukocyte migration	61	61/640	364	364/23355	2.44e-30	1.14e-26	6.77e-27	61	Ada/Adam8/Adora3/Anxa1/Bst1/C3ar1/C5ar1/Ccl11/Ccl2/Ccl4/Ccl5/Ccl6/Ccl7/Ccl8/Ccl9/Ccr1/Ccr2/Cd24a/Cd300a/Cd74/Cxcl1/Cxcl12/Cxcl2/Cxcl3/Cxcl5/Cxcr2/Dysf/Ecm1/Edn1/Ednra/Emilin1/Fpr2/Fut4/Gpsm3/Il1b/Il33/Itgal/Itgb2/Itgb7/Lgals3/Mcoln2/Mmp9/Msn/Pecam1/Pf4/Ppbp/Ptafr/Rac2/S100a8/S100a9/Sell/Selp/Serpine1/Spn/Spp1/Syk/Tgfb1/Thbs1/Thbs4/Tnfsf14/Trem1
GO:0042060	wound healing	59	59/640	357	357/23355	4.94e-29	4.65e-26	2.76e-26	59	Acvrl1/Ajuba/Anxa1/Anxa2/Aqp1/C3/Cav1/Ccl2/Ccr2/Cd151/Cd36/Cd44/Ceacam1/Clec7a/Cnn2/Col1a1/Col3a1/Cxcr4/Dusp10/Dysf/Eng/Entpd1/F5/Fbln1/Fkbp10/Fn1/Foxc2/Gpr4/Hmox1/Kdr/Lox/Mmp12/Msx2/Muc16/Myh9/Myof/Pecam1/Pf4/Phldb2/Pla2g4a/Plau/Procr/Reg3g/S100a9/Sdc1/Selp/Serpine1/Slc11a1/Slc4a1/Syk/Tfpi/Tfpi2/Tgfb1/Thbd/Thbs1/Timp1/Tlr4/Tnfrsf12a/Tspan8
GO:0001819	positive regulation of cytokine production	61	61/640	452	452/23355	4.35e-25	1.36e-22	8.05e-23	61	Adam8/Agpat2/Akap12/Anxa1/Bcl3/C3/C3ar1/C5ar1/Casp8/Ccl2/Ccl4/Ccl5/Ccr2/Ccr5/Cd14/Cd36/Cd3e/Cd40/Cd74/Clec4e/Clec4n/Clec7a/Egr1/Ereg/Fgr/Flt4/Gapdh/Gpsm3/Heg1/Ifi205/Il18r1/Il1b/Il33/Il4ra/Il6/Irf4/Klrk1/Lum/Mcoln2/Mmp12/Mmp8/Nlrp1a/P2ry2/Pf4/Ptafr/Ptprc/Rab7b/Runx1/Sash3/Serpine1/Slc11a1/Spn/Syk/Tarm1/Tgfb1/Thbs1/Tlr4/Tlr5/Tlr8/Tslp/Twist1
GO:0007159	leukocyte cell-cell adhesion	59	59/640	353	353/23355	2.64e-29	4.65e-26	2.76e-26	59	Ada/Adam8/Anxa1/Arg1/Cav1/Ccl2/Ccl5/Ccr2/Cd24a/Cd300a/Cd3e/Cd44/Cd74/Ceacam1/Cxcl12/Dusp10/Ephb4/Ets1/Fut4/Gm5150/H2-Aa/H2-Ab1/Has2/Hlx/Il1b/Il2rg/Il4ra/Il6/Il7r/Itga5/Itgal/Itgb2/Itgb7/Lgals1/Lgals3/Lrrc32/Msn/Olr1/Pecam1/Ptafr/Ptprc/Rac2/Runx1/Runx3/S100a8/S100a9/Sash3/Sell/Selp/Sirpb1a/Sirpb1b/Slc4a1/Spn/Syk/Tarm1/Tgfb1/Thbs1/Tnfsf14/Vnn1
GO:0045229	external encapsulating structure organization	55	55/640	307	307/23355	5.98e-29	4.65e-26	2.76e-26	55	Adamts12/Adamts4/Adamts9/Aebp1/Anxa2/Bcl3/Cav1/Col15a1/Col18a1/Col1a1/Col1a2/Col3a1/Col4a1/Col4a2/Col5a2/Col8a1/Col8a2/Crtap/Eln/Emilin1/Eng/Ets1/Fbln1/Fkbp10/Fn1/Foxc2/Foxf2/Has1/Has2/Hspg2/Il6/Lcp1/Lgals3/Lox/Loxl1/Loxl2/Loxl4/Lum/Mmp12/Mmp13/Mmp19/Mmp25/Mmp3/Mmp8/Mmp9/Nid1/Phldb2/Ptx3/Serpinh1/Tfap2a/Tgfb1/Tgfbi/Tie1/Tnfrsf1b/Tnxb
GO:0043062	extracellular structure organization	55	55/640	307	307/23355	5.98e-29	4.65e-26	2.76e-26	55	Adamts12/Adamts4/Adamts9/Aebp1/Anxa2/Bcl3/Cav1/Col15a1/Col18a1/Col1a1/Col1a2/Col3a1/Col4a1/Col4a2/Col5a2/Col8a1/Col8a2/Crtap/Eln/Emilin1/Eng/Ets1/Fbln1/Fkbp10/Fn1/Foxc2/Foxf2/Has1/Has2/Hspg2/Il6/Lcp1/Lgals3/Lox/Loxl1/Loxl2/Loxl4/Lum/Mmp12/Mmp13/Mmp19/Mmp25/Mmp3/Mmp8/Mmp9/Nid1/Phldb2/Ptx3/Serpinh1/Tfap2a/Tgfb1/Tgfbi/Tie1/Tnfrsf1b/Tnxb
GO:0030198	extracellular matrix organization	55	55/640	306	306/23355	5.03e-29	4.65e-26	2.76e-26	55	Adamts12/Adamts4/Adamts9/Aebp1/Anxa2/Bcl3/Cav1/Col15a1/Col18a1/Col1a1/Col1a2/Col3a1/Col4a1/Col4a2/Col5a2/Col8a1/Col8a2/Crtap/Eln/Emilin1/Eng/Ets1/Fbln1/Fkbp10/Fn1/Foxc2/Foxf2/Has1/Has2/Hspg2/Il6/Lcp1/Lgals3/Lox/Loxl1/Loxl2/Loxl4/Lum/Mmp12/Mmp13/Mmp19/Mmp25/Mmp3/Mmp8/Mmp9/Nid1/Phldb2/Ptx3/Serpinh1/Tfap2a/Tgfb1/Tgfbi/Tie1/Tnfrsf1b/Tnxb
GO:1901342	regulation of vasculature development	54	54/640	302	302/23355	2.14e-28	1.11e-25	6.59e-26	54	Acvrl1/Adamts9/Adgra2/Angpt2/Anxa3/Aqp1/C3/C3ar1/C5ar1/Ccl11/Ccl2/Ccl5/Ccr2/Cd36/Cd40/Cdh5/Ceacam1/Col4a2/Cxcr2/Cxcr4/Dcn/E2f2/Ecm1/Ecscr/Emilin1/Eng/Epha2/Ets1/Foxc2/Gpr4/Hhex/Hmga2/Hmox1/Il1b/Itga5/Itgax/Itgb2/Kdr/Lgals3/Lif/Lrg1/Mmp9/Ngfr/Nos3/Notch4/Pf4/Prok2/Ptgis/Runx1/Serpine1/Stab1/Thbs1/Tie1/Tnfrsf12a
GO:0045765	regulation of angiogenesis	54	54/640	298	298/23355	1.07e-28	6.26e-26	3.71e-26	54	Acvrl1/Adamts9/Adgra2/Angpt2/Anxa3/Aqp1/C3/C3ar1/C5ar1/Ccl11/Ccl2/Ccl5/Ccr2/Cd36/Cd40/Cdh5/Ceacam1/Col4a2/Cxcr2/Cxcr4/Dcn/E2f2/Ecm1/Ecscr/Emilin1/Eng/Epha2/Ets1/Foxc2/Gpr4/Hhex/Hmga2/Hmox1/Il1b/Itga5/Itgax/Itgb2/Kdr/Lgals3/Lif/Lrg1/Mmp9/Ngfr/Nos3/Notch4/Pf4/Prok2/Ptgis/Runx1/Serpine1/Stab1/Thbs1/Tie1/Tnfrsf12a
GO:0060326	cell chemotaxis	50	50/640	304	304/23355	1.21e-24	3.53e-22	2.1e-22	50	Adam8/Anxa1/Bst1/C3ar1/C5ar1/Ccl11/Ccl2/Ccl4/Ccl5/Ccl6/Ccl7/Ccl8/Ccl9/Ccr1/Ccr2/Ccr5/Cd74/Cxcl1/Cxcl12/Cxcl2/Cxcl3/Cxcl5/Cxcr2/Cxcr4/Dysf/Edn1/Ednra/Eng/Epha2/Fpr2/Gpsm3/Il1b/Itgb2/Kdr/Lgals3/Lox/Pdgfrb/Pf4/Ppbp/Rac2/S100a8/S100a9/Sell/Serpine1/Spp1/Syk/Thbs1/Thbs4/Tnfsf14/Trem1
GO:0022409	positive regulation of cell-cell adhesion	47	47/640	267	267/23355	1.55e-24	4.25e-22	2.52e-22	47	Ada/Adam8/Anxa1/Cav1/Ccl2/Ccl5/Ccr2/Ccr5/Cd24a/Cd3e/Cd44/Cd74/Cdh1/Ceacam1/Dusp10/Ephb4/Ets1/Fstl3/Fut4/Gm5150/H2-Aa/H2-Ab1/Has2/Hlx/Il1b/Il2rg/Il4ra/Il6/Il7r/Itgal/Itgb2/Lgals1/Plaur/Ptafr/Ptprc/Runx1/Runx3/Sash3/Selp/Sirpb1a/Sirpb1b/Slc4a1/Spn/Syk/Tgfb1/Tnfsf14/Vnn1
GO:0097529	myeloid leukocyte migration	45	45/640	221	221/23355	2.64e-26	9.51e-24	5.64e-24	45	Adam8/Anxa1/Bst1/C3ar1/C5ar1/Ccl11/Ccl2/Ccl4/Ccl5/Ccl6/Ccl7/Ccl8/Ccl9/Ccr1/Ccr2/Cd300a/Cd74/Cxcl1/Cxcl12/Cxcl2/Cxcl3/Cxcl5/Cxcr2/Dysf/Edn1/Ednra/Emilin1/Fpr2/Il1b/Itgb2/Lgals3/Mcoln2/Pecam1/Pf4/Ppbp/Rac2/S100a8/S100a9/Sell/Serpine1/Spp1/Syk/Thbs1/Thbs4/Trem1
GO:0030595	leukocyte chemotaxis	43	43/640	220	220/23355	1.97e-24	5.13e-22	3.04e-22	43	Adam8/Anxa1/Bst1/C3ar1/C5ar1/Ccl11/Ccl2/Ccl4/Ccl5/Ccl6/Ccl7/Ccl8/Ccl9/Ccr1/Ccr2/Cd74/Cxcl1/Cxcl12/Cxcl2/Cxcl3/Cxcl5/Cxcr2/Dysf/Edn1/Ednra/Fpr2/Gpsm3/Il1b/Itgb2/Lgals3/Pf4/Ppbp/Rac2/S100a8/S100a9/Sell/Serpine1/Spp1/Syk/Thbs1/Thbs4/Tnfsf14/Trem1
GO:1903039	positive regulation of leukocyte cell-cell adhesion	43	43/640	223	223/23355	3.49e-24	8.58e-22	5.09e-22	43	Ada/Adam8/Anxa1/Cav1/Ccl2/Ccl5/Ccr2/Cd24a/Cd3e/Cd44/Cd74/Ceacam1/Dusp10/Ephb4/Ets1/Fut4/Gm5150/H2-Aa/H2-Ab1/Has2/Hlx/Il1b/Il2rg/Il4ra/Il6/Il7r/Itgal/Itgb2/Lgals1/Ptafr/Ptprc/Runx1/Runx3/Sash3/Selp/Sirpb1a/Sirpb1b/Slc4a1/Spn/Syk/Tgfb1/Tnfsf14/Vnn1
GO:0002685	regulation of leukocyte migration	40	40/640	217	217/23355	8.1e-22	1.72e-19	1.02e-19	40	Ada/Adam8/Adora3/Anxa1/Bst1/C3ar1/C5ar1/Ccl2/Ccl4/Ccl5/Ccr1/Ccr2/Cd300a/Cd74/Cxcl12/Cxcr2/Dysf/Ecm1/Edn1/Ednra/Emilin1/Fpr2/Fut4/Gpsm3/Il1b/Il33/Lgals3/Mmp9/Msn/Pecam1/Ptafr/Rac2/Sell/Selp/Serpine1/Spn/Tgfb1/Thbs1/Thbs4/Tnfsf14
GO:0097530	granulocyte migration	39	39/640	155	155/23355	1.35e-26	5.26e-24	3.12e-24	39	Adam8/Anxa1/Bst1/C3ar1/C5ar1/Ccl11/Ccl2/Ccl4/Ccl5/Ccl6/Ccl7/Ccl8/Ccl9/Cd300a/Cd74/Cxcl1/Cxcl2/Cxcl3/Cxcl5/Cxcr2/Dysf/Edn1/Ednra/Il1b/Itgb2/Lgals3/Mcoln2/Pecam1/Pf4/Ppbp/Rac2/S100a8/S100a9/Sell/Spp1/Syk/Thbs1/Thbs4/Trem1
GO:1990266	neutrophil migration	36	36/640	126	126/23355	9.35e-27	4.04e-24	2.4e-24	36	Adam8/Bst1/C3ar1/C5ar1/Ccl11/Ccl2/Ccl4/Ccl5/Ccl6/Ccl7/Ccl8/Ccl9/Cd74/Cxcl1/Cxcl2/Cxcl3/Cxcl5/Cxcr2/Dysf/Edn1/Ednra/Il1b/Itgb2/Lgals3/Mcoln2/Pecam1/Pf4/Ppbp/Rac2/S100a8/S100a9/Sell/Spp1/Syk/Thbs4/Trem1
GO:0071621	granulocyte chemotaxis	35	35/640	126	126/23355	1.39e-25	4.63e-23	2.75e-23	35	Anxa1/Bst1/C3ar1/C5ar1/Ccl11/Ccl2/Ccl4/Ccl5/Ccl6/Ccl7/Ccl8/Ccl9/Cd74/Cxcl1/Cxcl2/Cxcl3/Cxcl5/Cxcr2/Dysf/Edn1/Ednra/Il1b/Itgb2/Lgals3/Pf4/Ppbp/Rac2/S100a8/S100a9/Sell/Spp1/Syk/Thbs1/Thbs4/Trem1
GO:0030593	neutrophil chemotaxis	33	33/640	101	101/23355	9.5e-27	4.04e-24	2.4e-24	33	Bst1/C3ar1/C5ar1/Ccl11/Ccl2/Ccl4/Ccl5/Ccl6/Ccl7/Ccl8/Ccl9/Cd74/Cxcl1/Cxcl2/Cxcl3/Cxcl5/Cxcr2/Dysf/Edn1/Ednra/Il1b/Itgb2/Lgals3/Pf4/Ppbp/Rac2/S100a8/S100a9/Sell/Spp1/Syk/Thbs4/Trem1

## Sheet: Table S6
Fig. S6 The results of KEGG signal pathway analysis and KEGG network analysis by clusterProfiler (R package).
ID	Description	GeneRatio	BgRatio	pvalue	p.adjust	qvalue	geneID	Count
mmu04060	Cytokine-cytokine receptor interaction	49/349	292/8948	1.15396e-18	3.03492e-16	2.32007e-16	11482/20292/20296/20303/20304/20305/20306/20307/20308/12768/12772/12774/21939/56708/12983/12984/14825/20315/20310/330122/20311/12765/12767/16156/16164/16182/16176/16178/230828/16185/16186/77125/16190/16193/16197/16847/16878/18049/18053/56744/57349/21803/21933/27279/21938/85030/69583/50930/53603	49
mmu04151	PI3K-Akt signaling pathway	33/349	359/8948	3.6362e-06	5.56672e-05	4.25553e-05	11601/12842/12843/12826/12827/12835/13836/13874/14257/14268/100039830/14710/16185/16186/16190/16193/16197/16402/16421/16542/16775/18049/18053/18127/18596/263803/20750/20963/21825/21828/21898/21923/81877	33
mmu04061	Viral protein interaction with cytokine and cytokine receptor	28/349	95/8948	1.05373e-17	1.38566e-15	1.05928e-15	20292/20296/20303/20304/20305/20306/20307/20308/12768/12772/12774/14825/20315/20310/330122/20311/12765/12767/16182/230828/16185/16186/16193/56744/57349/21933/21938/50930	28
mmu04145	Phagosome	27/349	182/8948	1.72552e-09	6.17932e-08	4.72384e-08	110935/12266/12475/170786/69142/12491/56644/14130/14960/14961/14999/14969/15018/16402/16414/16415/17533/17534/17972/108078/18779/226421/21825/21828/21898/22146/67951	27
mmu05152	Tuberculosis	26/349	180/8948	6.23112e-09	1.63879e-07	1.25278e-07	12266/12370/12475/170786/69142/16149/12265/56619/56644/14130/14960/14961/14999/14969/16176/16193/16411/16414/16415/16985/17533/17534/18779/20963/21803/21898	26
mmu05166	Human T-cell leukemia virus 1 infection	26/349	250/8948	4.52591e-06	6.26481e-05	4.78919e-05	104110/12428/12501/12502/21939/242705/13653/13654/23871/14281/14283/14960/14961/14999/14969/15018/16178/16185/16186/16193/16408/16414/16415/17702/21803/22695	26
mmu05323	Rheumatoid arthritis	24/349	87/8948	1.27976e-14	1.12192e-12	8.57661e-13	11433/110935/20296/20304/14825/20315/20310/330122/20311/14281/14960/14961/14999/14969/16156/16176/16193/16408/16414/16415/17392/21803/21898/69583	24
mmu04062	Chemokine signaling pathway	24/349	192/8948	3.96635e-07	8.69292e-06	6.64538e-06	104110/20292/20296/20303/20304/20305/20306/20307/20308/12768/12772/12774/14825/20315/20310/330122/20311/12765/12767/14191/14710/56744/57349/19354	24
mmu05146	Amoebiasis	23/349	107/8948	1.37892e-11	7.2531e-10	5.54469e-10	11846/12475/12842/12843/12825/12826/12827/14825/20310/330122/14268/16176/16178/16193/16414/16415/16775/226421/241197/20708/20706/21803/21898	23
mmu04668	TNF signaling pathway	21/349	113/8948	1.87964e-09	6.17932e-08	4.72384e-08	12051/12370/20296/20304/14825/20310/330122/20311/13614/14281/16182/16176/16193/16449/16878/74568/17392/17395/12702/21938/22029	21
mmu04514	Cell adhesion molecules	21/349	174/8948	3.788e-06	5.56672e-05	4.25553e-05	21939/12526/12550/12562/14960/14961/14999/14969/15018/15896/16408/16414/16415/16421/18613/19264/20969/20343/20344/20612/20737	21
mmu04640	Hematopoietic cell lineage	20/349	94/8948	3.73313e-10	1.63635e-08	1.25092e-08	16790/12475/12484/12491/12501/12502/12505/12526/14934/14960/14961/14999/14969/16156/16176/16178/16190/16193/16197/16402	20
mmu05144	Malaria	19/349	57/8948	1.72463e-13	1.13394e-11	8.66851e-12	20296/12491/21939/14934/71683/16176/16193/16408/16414/16415/80782/27007/18613/20969/20344/21803/21825/21828/21898	19
mmu04512	ECM-receptor interaction	18/349	88/8948	5.63065e-09	1.63879e-07	1.25278e-07	12491/12505/12842/12843/12826/12827/12835/14268/15530/16402/16421/16775/20969/20750/21825/21828/21923/81877	18
mmu04657	IL-17 signaling pathway	18/349	93/8948	1.41817e-08	3.39072e-07	2.59207e-07	12370/20292/20296/20306/14825/20310/330122/20311/14281/14283/56489/16176/16193/17386/17392/17395/20201/20202	18
mmu04610	Complement and coagulation cascades	15/349	93/8948	2.66485e-06	4.67236e-05	3.57183e-05	12062/50908/12266/12267/12273/14067/16411/16414/16415/18792/18793/19124/18787/21788/21824	15
mmu05134	Legionellosis	13/349	61/8948	4.65489e-07	9.4172e-06	7.19906e-06	12266/12370/12475/14825/20310/330122/16176/16193/16414/16415/17948/21898/53791	13
mmu05321	Inflammatory bowel disease	12/349	62/8948	3.80992e-06	5.56672e-05	4.25553e-05	14960/14961/14999/14969/16182/16176/16186/16190/16193/21803/21898/53791	12
mmu04672	Intestinal immune network for IgA production	11/349	43/8948	5.08559e-07	9.55365e-06	7.30337e-06	21939/20315/12767/14960/14961/14999/14969/16193/16421/21803/69583	11
mmu05340	Primary immunodeficiency	9/349	36/8948	6.97132e-06	9.16728e-05	7.00801e-05	11486/12501/21939/12526/12265/16186/16197/109305/19264	9

## Sheet: Table S7
Table S7 The results of the gene set enrichment analysis (GSEA) by clusterProfiler (R package) .
ID	Description	setSize	enrichmentScore	NES	pvalue	p.adjust	qvalues	rank	leading_edge	core_enrichment
GO:1990266	neutrophil migration	107	0.763755	2.2337	1e-10	5.44e-09	3.71866e-09	1748	tags=54%, list=11%, signal=48%	20310/14825/330122/20201/20343/20306/12765/20202/68279/20307/20305/20296/21828/13614/16149/16854/20292/20304/56744/13617/12182/11501/16176/20308/58217/52020/57349/18613/20750/12273/20303/12267/19354/20963/26903/16414/20311/16409/22324/266632/105855/16803/12986/14127/58218/109700/20302/117149/15945/20299/75458/16177/74734/17329/56212/20293/74748/19219
GO:0030593	neutrophil chemotaxis	87	0.774211	2.23244	1e-10	5.44e-09	3.71866e-09	1641	tags=55%, list=11%, signal=50%	20310/14825/330122/20201/20343/20306/12765/20202/20307/20305/20296/21828/13614/16149/16854/20292/20304/56744/13617/12182/16176/20308/58217/57349/20750/12273/20303/12267/19354/20963/26903/16414/20311/16409/22324/105855/16803/12986/14127/58218/109700/20302/117149/15945/20299/75458/17329/20293
GO:0097530	granulocyte migration	132	0.742968	2.20753	1e-10	5.44e-09	3.71866e-09	1885	tags=52%, list=12%, signal=46%	20310/14825/330122/21825/20201/20343/20306/12765/20202/68279/20307/20305/20296/21828/16952/217303/13614/16149/16854/20292/20304/56744/13617/12182/11501/16176/20308/58217/52020/57349/18613/20750/12273/20303/12267/19354/20963/26903/16414/20311/16409/22324/266632/105855/16803/12986/14127/58218/109700/20302/14747/240873/117149/15945/20299/75458/171095/27218/16177/74734/12977/17329/56212/20293/63873/7…
GO:0071621	granulocyte chemotaxis	109	0.752096	2.20401	1e-10	5.44e-09	3.71866e-09	1648	tags=51%, list=11%, signal=46%	20310/14825/330122/21825/20201/20343/20306/12765/20202/20307/20305/20296/21828/16952/13614/16149/16854/20292/20304/56744/13617/12182/16176/20308/58217/57349/20750/12273/20303/12267/19354/20963/26903/16414/20311/16409/22324/105855/16803/12986/14127/58218/109700/20302/14747/240873/117149/15945/20299/75458/171095/27218/12977/17329/20293/63873
GO:0097529	myeloid leukocyte migration	191	0.716032	2.17482	1e-10	5.44e-09	3.71866e-09	1885	tags=48%, list=12%, signal=43%	20310/14825/12772/330122/21825/20201/20343/20306/12765/20202/68279/18787/20307/20305/20296/21828/16952/14289/217303/13614/16149/16854/20292/20304/56744/13617/12182/100952/11501/16176/20308/58217/52020/57349/18613/20750/12273/20303/245195/15235/12267/19354/20963/20315/12768/26903/16414/20311/16409/20947/64095/14254/22324/266632/13618/105855/217835/16803/17387/12986/17096/14127/54324/58218/109700/1…
GO:0030595	leukocyte chemotaxis	194	0.714693	2.17164	1e-10	5.44e-09	3.71866e-09	1984	tags=48%, list=13%, signal=42%	20310/14825/12772/330122/50930/21825/20201/20343/20306/12765/20202/18787/20307/20305/20296/110168/21828/16952/233079/14289/13614/12766/16149/16854/20292/20304/56744/13617/12182/11501/16176/20308/58217/57349/20750/106512/12273/20303/245195/15235/12267/19354/20963/20315/12768/26903/16414/20311/16409/20947/64095/66102/14254/22324/13618/105855/321019/217835/16803/12642/12802/12986/11491/17096/14127/5…
GO:0050900	leukocyte migration	318	0.694512	2.14305	1e-10	5.44e-09	3.71866e-09	2492	tags=51%, list=16%, signal=44%	20310/14825/12772/330122/50930/21825/20344/20201/16421/20343/20306/12765/20202/68279/18787/20307/20305/20296/20737/110168/21828/16952/233079/14289/217303/13614/12766/16149/16854/16408/20292/20304/56744/12061/13617/12182/19204/100952/11501/14345/16176/20308/58217/21803/52020/57349/17698/18613/20750/106512/12273/20303/11486/245195/13601/15235/12267/19354/20963/20315/11542/12484/17395/12768/20339/71…
GO:0002687	positive regulation of leukocyte migration	135	0.717354	2.13423	1e-10	5.44e-09	3.71866e-09	2263	tags=51%, list=15%, signal=44%	12772/50930/21825/20344/20343/12765/18787/20296/20737/21828/14289/13614/16149/16854/20304/12061/13617/19204/11501/16176/21803/18613/106512/12273/20303/12267/19354/20315/11542/17395/12768/20339/26903/20947/76088/11754/105855/16803/14082/17387/15894/11491/16416/105722/66824/24088/14747/240873/117149/15945/83433/230979/27218/16177/16398/12977/12317/20293/63873/19219/19141/12978/71660/16859/11596/130…
GO:0002685	regulation of leukocyte migration	196	0.695061	2.11278	1e-10	5.44e-09	3.71866e-09	2492	tags=51%, list=16%, signal=43%	12772/50930/21825/20344/20343/12765/18787/20296/20737/110168/21828/16952/14289/217303/13614/12766/16149/16854/20304/12061/13617/12182/19204/100952/11501/14345/16176/21803/17698/18613/106512/12273/20303/11486/13601/15235/12267/19354/20315/11542/17395/12768/20339/26903/77125/20947/56532/50931/76088/20868/11754/105855/217835/16803/14082/17387/15894/11491/16416/17096/105722/66824/24088/14747/240873/1…
GO:0001906	cell killing	139	0.709454	2.11178	1e-10	5.44e-09	3.71866e-09	2227	tags=53%, list=15%, signal=46%	20310/80782/14825/20706/18646/11846/14433/16643/27007/14939/20296/15007/16197/11801/16854/12266/20292/56744/56644/74732/58217/19264/26365/26904/77777/20963/15018/20315/12774/13032/20311/70450/16409/56532/13036/16174/22324/18126/14082/15170/20723/110557/18950/58218/12479/333715/12628/22177/15945/14129/20299/19294/14964/18439/14972/12946/16002/17059/13731/13421/11891/12010/20850/21946/12125/16859/1…
GO:0033627	cell adhesion mediated by integrin	64	0.747608	2.09642	7.50679e-09	2.65803e-07	1.81697e-07	1583	tags=50%, list=10%, signal=45%	16878/16415/16421/18787/16402/20304/18792/13836/14234/11486/20963/12484/16414/16412/20947/13078/234839/105855/27205/15170/15894/16403/11491/16416/17096/192897/107321/16419/14118/108101/19713/16398
GO:0071674	mononuclear cell migration	147	0.69948	2.09524	1e-10	5.44e-09	3.71866e-09	2052	tags=49%, list=13%, signal=43%	12772/50930/21825/16421/20306/18787/20307/20305/20296/20737/16952/14289/12766/16854/16408/20292/20304/11501/20308/21803/17698/18613/12273/20303/245195/13601/12267/20315/12768/71223/378425/246177/56532/50931/66102/76088/20868/14254/321019/14082/12642/15894/11491/16416/17096/54324/105722/20302/66824/14747/240873/16456/15945/19252/20299/75458/230979/18591/27218/12977/12317/20293/63873/74748/101502/1…
GO:0045123	cellular extravasation	67	0.744102	2.08764	2.81035e-09	1.13629e-07	7.76744e-08	2562	tags=55%, list=17%, signal=46%	12772/20344/16421/20343/20296/20737/16408/20304/19204/11501/14345/58217/18613/20315/20339/16414/16412/16409/56532/50931/14082/15894/58218/109700/16456/16177/22329/14537/19219/11596/13051/71785/12333/21926/20443/20345/17242
GO:0060326	cell chemotaxis	263	0.678757	2.08652	1e-10	5.44e-09	3.71866e-09	2379	tags=48%, list=16%, signal=41%	20310/14825/12772/330122/50930/21825/20201/20343/20306/12765/20202/18787/20307/20305/12767/20296/110168/21828/16952/233079/14289/16948/13614/12766/16149/16854/20292/20304/56744/13617/12182/16542/11501/16176/13836/13805/20308/58217/57349/80901/20750/106512/12273/20303/245195/15235/12267/19354/20963/20315/12774/12768/26903/16414/18596/20311/15200/16409/20947/64095/66102/668218/14254/22324/13618/105…
GO:1903557	positive regulation of tumor necrosis factor superfamily cytokine production	96	0.716997	2.08575	1e-10	5.44e-09	3.71866e-09	2888	tags=57%, list=19%, signal=47%	12772/16193/21825/17394/20296/20737/22160/12491/56744/19204/11501/19264/83397/12481/12475/20303/21898/20963/74131/12774/77125/13057/16803/14082/12523/14127/16956/14367/21897/20302/66824/24088/117149/228607/22177/13058/21937/107607/19766/67457/21941/73181/16859/11596/17874/433759/332579/106759/56490/17164/14131/20848/83430/15979/171285
GO:0032760	positive regulation of tumor necrosis factor production	95	0.714681	2.07725	1.17681e-10	6.28751e-09	4.298e-09	2888	tags=57%, list=19%, signal=46%	12772/16193/21825/17394/20296/20737/22160/12491/56744/19204/19264/83397/12481/12475/20303/21898/20963/74131/12774/77125/13057/16803/14082/12523/14127/16956/14367/21897/20302/66824/24088/117149/228607/22177/13058/21937/107607/19766/67457/21941/73181/16859/11596/17874/433759/332579/106759/56490/17164/14131/20848/83430/15979/171285
GO:1990868	response to chemokine	59	0.746005	2.07615	2.68154e-08	8.40122e-07	5.74289e-07	1641	tags=51%, list=11%, signal=46%	20310/14825/330122/20306/20307/20305/12767/20296/16948/13614/20292/20304/56744/20308/57349/20303/20315/12768/20311/64095/76088/17300/12778/20302/15945/19252/83433/20299/17329/20293
GO:1990869	cellular response to chemokine	59	0.746005	2.07615	2.68154e-08	8.40122e-07	5.74289e-07	1641	tags=51%, list=11%, signal=46%	20310/14825/330122/20306/20307/20305/12767/20296/16948/13614/20292/20304/56744/20308/57349/20303/20315/12768/20311/64095/76088/17300/12778/20302/15945/19252/83433/20299/17329/20293
GO:0007596	blood coagulation	139	0.697431	2.07599	1e-10	5.44e-09	3.71866e-09	1753	tags=40%, list=11%, signal=36%	21825/20344/21789/20202/18787/14058/20533/12306/12266/22165/12491/56744/18792/21824/14268/26365/19124/14114/21898/14067/20963/12389/216350/11752/12495/21788/18783/74145/14726/73182/21682/11684/18024/15170/27027/12258/14728/22371/16416/17096/14127/105722/11747/54368/56193/16456/12628/19128/108101/12527/18591/14368/26362/235627/18816/11891
GO:0072678	T cell migration	52	0.756182	2.0747	2.63471e-08	8.34185e-07	5.7023e-07	2025	tags=58%, list=13%, signal=50%	12772/50930/16421/20296/20737/12766/16408/20304/11501/17698/13601/20315/71223/246177/56532/50931/66102/76088/321019/14082/15894/11491/16416/66824/16456/15945/230979/13609/16859/11815
